# Supplementary material for: Classification of glioma based on prognostic alternative splicing
Source: BMC Med Genomics. 2019 Nov 15;12:165. doi: 10.1186/s12920-019-0603-7 (PMC6858651; doi:10.1186/s12920-019-0603-7)
Supplement: Supplementary file 1 — Additional file 1: Table S1. Prognostic Splicing Events in Pan-glioma. [file 12920_2019_603_MOESM1_ESM.xlsx]

## Sheet: sheet1
Supplementary Table S1. Prognostic Splicing Events in Pan-glioma
symbol	as_id	splice_type	exons	from_exon	to_exon	novel_splice	P.value	numberofDOWN	numberofUP
MIB2	196	ES	8	7	9	0	0	217	448
CAMTA1	501	AT	26	null	null	0	0	396	269
CAMTA1	502	AT	5	null	null	0	0	282	383
PARK7	528	AD	1.2	1.1	3	0	0	294	371
NMNAT1	589	AT	5	null	null	0	0	254	411
NMNAT1	590	AT	6.3	null	null	0	0	411	254
KIF1B	601	AT	25	null	null	0	0	425	240
KIF1B	602	AT	52.2	null	null	0	0	240	425
DFFA	616	AT	5.3	null	null	0	0	389	276
DFFA	617	AT	6	null	null	0	0	276	389
TARDBP	635	ES	3	2	4	0	0	361	304
SRM	640	AA	2.1	1	2.2	0	0	316	349
EXOSC10	647	ES	4	3	5	0	0	267	398
CLCN6	686	AT	24	null	null	0	0	384	281
CLCN6	688	AT	6	null	null	0	0	272	393
FBLIM1	772	AT	11	null	null	0	0	405	260
FBLIM1	773	AT	9.2	null	null	0	0	260	405
PADI2	843	AT	11.2	null	null	0	0	446	219
PADI2	844	AT	16	null	null	0	0	219	446
UBR4	878	AT	107	null	null	0	0	357	308
UBR4	879	AT	78.6	null	null	0	0	308	357
HMGCL	1080	ES	07:08:00	6	9	0	0	340	325
CLIC4	1134	RI	6.2	6.1	6.3	0	0	225	440
MAN1C1	1192	AP	4	null	null	0	0	290	375
MAN1C1	1193	AP	1	null	null	0	0	375	290
DHDDS	1272	AT	6.2	null	null	0	0	391	274
DHDDS	1274	AT	7	null	null	0	0	319	346
SLC9A1	1312	AT	12	null	null	0	0	310	355
SLC9A1	1313	AT	5.2	null	null	0	0	355	310
TAF12	1389	AD	1.2	1.1	2	0	0	392	273
SNRNP40	1459	ES	10	9	11	0	0	276	389
ZCCHC17	1461	ES	3	2	4	0	0	359	306
BAI2	1499	ES	33	32.2	34	0	0	282	383
ZBTB8OS	1610	AT	8	null	null	0	0	333	332
ZBTB8OS	1611	AT	7	null	null	0	0	332	333
S100PBP	1635	AT	9	null	null	0	0	476	189
S100PBP	1636	AT	7	null	null	0	0	189	476
AK2	1653	ES	5	4	7	0	0	253	412
AK2	1656	ES	2	1	3	0	0	348	317
ZSCAN20	1678	AT	6.2	null	null	0	0	252	413
ZSCAN20	1679	AT	8	null	null	0	0	413	252
CSMD2	1690	AT	17.2	null	null	0	0	459	206
SMIM12	1699	AT	7	null	null	0	0	296	369
SMIM12	1700	AT	4.2	null	null	0	0	369	296
MAP7D1	1758	AA	15.1	14	15.2	0	0	378	287
INPP5B	1848	AT	7.3	null	null	0	0	254	411
INPP5B	1849	AT	24	null	null	0	0	411	254
ZNF684	2008	AT	5.2	null	null	0	0	301	364
ZNF684	2009	AT	6	null	null	0	0	364	301
NFYC	2021	AA	16.1	15	16.2	0	0	251	414
SZT2	2175	AT	7	null	null	0	0	280	385
RNF220	2553	AP	3	null	null	0	0	490	175
RNF220	2555	AP	7	null	null	0	0	272	393
RNF220	2557	AT	10.2	null	null	0	0	403	262
RNF220	2558	AT	17	null	null	0	0	262	403
TMEM53	2561	AT	5	null	null	0	0	409	256
TMEM53	2562	AT	3.3	null	null	0	0	256	409
NASP	2754	ES	2	1	3	0	0	280	385
TTC39A	2950	AT	15.5	null	null	0	0	312	353
TTC39A	2951	AT	21	null	null	0	0	352	313
ZCCHC11	3007	AT	30	null	null	0	0	120	545
ZCCHC11	3008	AT	3.2	null	null	0	0	545	120
MAGOH	3055	ES	3	2	4	0	0	268	397
HSPB11	3097	AT	6	null	null	0	0	380	285
HSPB11	3099	AT	7	null	null	0	0	263	402
ACOT11	3145	AT	18	null	null	0	0	311	354
ACOT11	3146	AT	16	null	null	0	0	354	311
LEPR	3295	AT	22	null	null	0	0	421	244
LEPR	3297	AT	21	null	null	0	0	241	424
SLC35D1	3346	AT	12	null	null	0	0	255	410
SLC35D1	3347	AT	13	null	null	0	0	410	255
WLS	3361	AT	13	null	null	0	0	243	422
WLS	3362	AT	14	null	null	0	0	416	249
HHLA3	3408	AD	1.2:1.3	1.1	3	0	0	343	322
NEXN	3537	AT	6	null	null	0	0	390	275
NEXN	3538	AT	14.3	null	null	0	0	275	390
FUBP1	3542	AT	23	null	null	0	0	304	361
FUBP1	3543	AT	21.2	null	null	0	0	361	304
ODF2L	3672	AA	20.1	19	20.2	0	0	287	378
PKN2	3698	AT	12.4	null	null	0	0	290	375
PKN2	3699	AT	22	null	null	0	0	375	290
ZNF644	3733	ES	04:05:00	3	6	0	0	249	416
SARS	3999	ES	10	9	11	0	0	364	301
RHOC	4233	AD	2.4	2.3	3	0	0	352	313
SLC16A1	4265	AT	5.2	null	null	0	0	275	390
SLC16A1	4266	AT	6	null	null	0	0	390	275
PDE4DIP	4408	AP	13.1	null	null	0	0	442	223
PDE4DIP	4412	AT	30.3	null	null	0	0	385	280
ENSA	7492	AT	3.4	null	null	0	0	402	263
ENSA	7493	AT	6	null	null	0	0	369	296
ENSA	7494	AT	5.2	null	null	0	0	315	350
ENSA	7495	AT	7	null	null	0	0	257	408
TPM3	7794	ES	6.1:6.2:7:8.1	5.3	8.2	0	0	274	391
FLAD1	7864	AT	4.4	null	null	0	0	255	410
FLAD1	7869	AA	2.1	1.3	2.2	0	0	354	311
ADAM15	7907	ES	21.2	20	23	0	0	302	363
SLC50A1	7940	AP	1	null	null	0	0	381	284
SLC50A1	7941	AP	2	null	null	0	0	284	381
TRIM46	7951	AT	11	null	null	0	0	260	405
TRIM46	7953	AT	13	null	null	0	0	386	279
MSTO1	8092	AD	13.2	13.1	14	0	0	270	395
DAP3	8123	AD	2.3	2.2	3	0	0	320	345
C1orf85	8221	AT	6.3	null	null	0	0	399	266
C1orf85	8222	AT	7	null	null	0	0	266	399
IGSF8	8426	AA	7.1	6	7.2	0	0	386	279
PEA15	8434	AD	4.2	4.1	5	0	0	256	409
USF1	8533	AD	5.2	5.1	6	0	0	279	386
NIT1	8555	AT	8	null	null	0	0	305	360
NIT1	8556	AT	7	null	null	0	0	360	305
PPOX	8567	AT	14	null	null	0	0	349	316
PPOX	8568	AT	13	null	null	0	0	316	349
PPOX	8572	ES	4:5:6:7:8:9:10	3	11	0	0	298	367
PPOX	8581	ES	3:4:5:6:7:8:9:10	2	11	0	0	272	393
B4GALT3	8588	AA	3.1	2.2	3.2	0	0	269	396
NDUFS2	8595	AT	10.2	null	null	0	0	278	387
NDUFS2	8596	AT	14.3	null	null	0	0	387	278
SDHC	8665	ES	02:03:00	1	5	0	0	327	338
MPZL1	8871	ES	5	4	6	0	0	385	280
TIPRL	8901	AT	8	null	null	0	0	359	306
TIPRL	8902	AT	5	null	null	0	0	306	359
BLZF1	8917	AT	8	null	null	0	0	295	370
DNM3	9000	AT	16	null	null	0	0	492	173
DNM3	9002	AT	23	null	null	0	0	179	486
PTPRC	9320	AT	34	null	null	0	0	258	407
PTPRC	9321	AT	4	null	null	0	0	411	254
DDX59	9334	AT	10	null	null	0	0	249	416
ELK4	9560	AT	3.2	null	null	0	0	442	223
ELK4	9561	AT	5	null	null	0	0	223	442
FAM72A	9575	AP	1	null	null	0	0	281	384
FAM72A	9576	AP	3.1	null	null	0	0	384	281
FAM72A	9577	AT	2	null	null	0	0	301	364
FAM72A	9578	AT	6	null	null	0	0	375	290
MAPKAPK2	9592	AA	10.1	9	10.2	0	0	379	286
NSL1	9742	AT	7	null	null	0	0	313	352
NSL1	9743	AT	8	null	null	0	0	352	313
GPATCH2	9838	AT	11	null	null	0	0	388	277
GPATCH2	9839	AT	6	null	null	0	0	277	388
CNIH4	9954	AA	5.1	4	5.2	0	0	290	375
ITPKB	10021	AT	3	null	null	0	0	369	296
ITPKB	10022	AT	9	null	null	0	0	296	369
GUK1	10180	AP	1	null	null	0	0	325	340
GUK1	10182	AD	11.3	11.2	12	0	0	403	262
GUK1	10185	ES	11.1:11.2	9.2	12	0	0	304	361
NTPCR	10316	AT	5	null	null	0	0	393	272
NTPCR	10317	AT	6	null	null	0	0	272	393
GGPS1	10346	AP	4	null	null	0	0	347	318
B3GALNT2	10352	AT	13	null	null	0	0	384	281
B3GALNT2	10353	AT	8.2	null	null	0	0	281	384
ERO1LB	10369	AT	7.2	null	null	0	0	229	436
ERO1LB	10370	AT	16	null	null	0	0	436	229
HEATR1	10394	AT	45	null	null	0	0	374	291
HEATR1	10395	AT	3.2	null	null	0	0	291	374
COX20	10474	ES	02:03:00	1	4	1	0	372	293
COX20	10475	ES	3	1	4	1	0	273	392
ZNF124	10514	AT	5	null	null	0	0	255	410
ITIH5	10715	AT	16.2	null	null	0	0	392	273
ITIH5	10716	AT	13	null	null	0	0	273	392
RPP38	10860	AT	3.2	null	null	0	0	419	246
RPP38	10861	AT	5	null	null	0	0	246	419
ITGB1	11188	ES	18	16	19	0	0	374	291
PARD3	11208	AT	28	null	null	0	0	275	390
CREM	11239	AA	16.1	15	16.2	0	0	317	348
ZNF248	11304	RI	7.2	7.1	7.3	0	0	258	407
ZNF33A	11308	AT	6	null	null	0	0	402	263
ZNF33A	11309	AT	5.3	null	null	0	0	263	402
TIMM23	11552	ES	00:04:05.100000	3	5.2	0	0	345	320
FAM21A	11559	ES	28	27	29	0	0	364	301
HERC4	11913	AT	4	null	null	0	0	303	362
HERC4	11914	AT	28	null	null	0	0	362	303
HNRNPH3	11928	AD	4.2	4.1	5	0	0	276	389
PSAP	12067	AA	8.1	7	8.2	0	0	346	319
DNAJB12	12090	RI	9.3	9.2	9.4	0	0	272	393
DNAJB12	12091	RI	9.2:9.3	9.1	9.4	0	0	287	378
FUT11	12228	AT	4	null	null	0	0	320	345
FUT11	12229	AT	3	null	null	0	0	345	320
RPS24	12295	ES	5.1:5.2	4	6	0	0	246	419
RPS24	12296	ES	5.2	4	6	0	0	196	469
FAM213A	12365	AA	3.2	2	3.3	0	0	283	382
KIF20B	12497	AT	30	null	null	0	0	241	424
KIF20B	12498	AT	34	null	null	0	0	424	241
HECTD2	12516	AT	21	null	null	0	0	316	349
HECTD2	12517	AT	5.2	null	null	0	0	349	316
PLCE1	12578	AT	34	null	null	0	0	467	198
PLCE1	12579	AT	33.2	null	null	0	0	198	467
NDUFB8	12835	AD	1.2	1.1	2.1	0	0	261	404
FAM178A	12841	AT	6.2	null	null	0	0	235	430
USMG5	13004	ES	2.2	1	4	0	0	418	247
CALHM2	13010	AT	4.3	null	null	0	0	391	274
CALHM2	13011	AT	5	null	null	0	0	274	391
RGS10	13261	AP	1	null	null	0	0	349	316
RGS10	13263	AP	2	null	null	0	0	316	349
FGFR2	13296	AT	26	null	null	0	0	341	324
FGFR2	13300	AT	28.2	null	null	0	0	346	319
NSMCE4A	13332	AT	8	null	null	0	0	287	378
LHPP	13400	AT	8	null	null	0	0	181	484
LHPP	13401	AT	6	null	null	0	0	484	181
METTL10	13407	ES	6	5	7	0	0	286	379
BCCIP	13431	AT	7	null	null	0	0	376	289
IFITM2	13641	AP	1	null	null	0	0	324	341
IFITM2	13642	AP	2.1	null	null	0	0	341	324
IFITM3	13646	AP	3.1	null	null	0	0	287	378
IFITM3	13647	AP	2	null	null	0	0	378	287
RNH1	13662	AP	2	null	null	0	0	335	330
RNH1	13664	AP	1	null	null	0	0	336	329
CHID1	13806	AT	18	null	null	0	0	163	502
CHID1	13807	AT	17.2	null	null	0	0	502	163
CHID1	13814	ES	6.1:6.2:6.3	5.2	7	0	0	277	388
NAP1L4	13938	ES	16	15	17	0	0	330	335
RPL27A	14255	AA	3.3	2.3	3.4	0	0	268	397
RPL27A	14260	RI	1.2	1.1	1.3	0	0	423	242
AKIP1	14279	ES	2	1.3	3	0	0	351	314
GTF2H1	14599	AP	1	null	null	0	0	380	285
GTF2H1	14601	AP	9.1	null	null	0	0	250	415
LDHA	14628	ES	4:6.1:6.2	2.4	7	0	0	64	601
LDHA	14636	ES	3	2.4	4	0	0	352	313
TSG101	14661	AT	10	null	null	0	0	345	320
TSG101	14662	AT	11	null	null	0	0	320	345
UEVLD	14666	AT	8	null	null	0	0	245	420
UEVLD	14667	AT	14	null	null	0	0	420	245
ELP4	14825	ES	10:11:00	9	12	0	0	263	402
EIF3M	14854	ES	2.1:2.2:3:4	1	5	0	0	254	411
LDLRAD3	15419	ES	5	4	6	0	0	287	378
ATG13	15582	ES	13:14:00	12	15	0	0	350	315
ATG13	15583	ES	14	12	15	0	0	276	389
C11orf49	15635	ES	3	1	7	0	0	253	412
PTPMT1	15769	ES	2	1.3	3	0	0	268	397
NDUFS3	15782	AT	3.5	null	null	0	0	321	344
TMX2	15921	ES	3.3	2	4	0	0	277	388
TMX2	15923	AA	3.2	2	3.3	0	0	331	334
CYB561A3	16166	RI	6.2	6.1	6.3	0	0	322	343
TMEM138	16186	AT	4	null	null	0	0	375	290
TMEM138	16187	AT	3.5	null	null	0	0	290	375
AHNAK	16347	AT	7	null	null	0	0	442	223
AHNAK	16348	AT	5	null	null	0	0	223	442
EML3	16361	AP	4.1	null	null	0	0	564	101
TTC9C	16414	AT	3.2	null	null	0	0	263	402
TTC9C	16415	AT	4	null	null	0	0	402	263
WDR74	16453	AP	1	null	null	0	0	379	286
WDR74	16454	AP	2	null	null	0	0	286	379
PLA2G16	16516	AP	1	null	null	0	0	350	315
PLA2G16	16517	AP	2.1	null	null	0	0	315	350
NUDT22	16589	RI	1.3	1.2	1.4	0	0	326	339
GPR137	16624	ES	7	6	8	0	0	251	414
FAU	16778	RI	1.2:1.3	1.1	1.4	0	0	405	260
SSSCA1	16871	RI	1.2	1.1	1.3	0	0	413	252
BANF1	16983	AD	1.2	1.1	3	0	0	264	401
RBM4	17092	AT	3.3	null	null	0	0	372	293
PPP1CA	17183	ES	2.1:2.2	1	3	0	0	278	387
TMEM134	17232	ES	6.2	4.1	7	0	0	314	351
IL18BP	17471	AT	5	null	null	0	0	347	318
IL18BP	17473	AT	4.7	null	null	0	0	318	347
ANAPC15	17568	AA	4.1	3.3	4.2	0	0	331	334
ANAPC15	17569	AD	3.3	3.2	4.1	0	0	305	360
ARAP1	17639	AP	2	null	null	0	0	400	265
MRPL48	17713	AP	9	null	null	0	0	270	395
MRPL48	17714	AP	1	null	null	0	0	395	270
SPCS2	17804	ES	4:5.1:5.2	3	5.3	0	0	243	422
AAMDC	17978	ES	05:06:00	4	7	0	0	168	497
AAMDC	17980	ES	5	4	6	0	0	218	447
INTS4	17990	AT	3.3	null	null	0	0	420	245
MED17	18327	AT	2.2	null	null	0	0	230	435
MED17	18328	AT	12.2	null	null	0	0	435	230
C11orf1	18686	AP	1	null	null	0	0	393	272
C11orf1	18688	AP	2	null	null	0	0	273	392
C11orf57	18723	RI	4.2	4.1	4.3	0	0	289	376
PTS	18764	ES	4	3	5	0	0	324	341
CADM1	18850	ES	10:11:00	9	12	0	0	254	411
FXYD6	18937	ES	10.1:10.2	9	10.5	0	0	214	451
TMEM25	19014	ES	5	4	6	0	0	321	344
CCDC84	19052	AD	6.2	6.1	7	0	0	257	408
RPS25	19054	ES	2.2:3.1	2.1	3.2	0	0	309	356
RPS25	19055	AA	3.1	2.1	3.2	0	0	250	415
MCAM	19134	AP	6.1	null	null	0	0	380	285
MCAM	19135	AP	1	null	null	0	0	285	380
CHEK1	19307	AP	1	null	null	0	0	227	438
CHEK1	19309	AP	2.1	null	null	0	0	438	227
CHEK1	19311	AT	13.3	null	null	0	0	340	325
CHEK1	19312	AT	14	null	null	0	0	325	340
APLP2	19479	ES	9	8	10	0	0	296	369
B3GAT1	19568	AT	7	null	null	0	0	281	384
B3GAT1	19569	AT	6	null	null	0	0	384	281
CACNA2D4	19675	AT	39.2	null	null	0	0	333	332
CACNA2D4	19676	AT	40	null	null	0	0	334	331
TNFRSF1A	19827	AT	11	null	null	0	0	317	348
TNFRSF1A	19829	AT	6	null	null	0	0	348	317
GAPDH	19876	AD	1.2	1.1	2.2	0	0	380	285
NOP2	19889	ES	16	15	17	0	0	358	307
CDCA3	19983	AT	5	null	null	0	0	319	346
CDCA3	19984	AT	6	null	null	0	0	346	319
USP5	19988	AD	15.2	15.1	16	0	0	307	358
C12orf57	20020	AD	2.3	2.2	3	0	0	271	394
C12orf57	20021	AA	2.1	1	2.2	0	0	334	331
RASSF8	20838	AT	9	null	null	0	0	333	332
RASSF8	20839	AT	8	null	null	0	0	332	333
ALG10	21064	AT	3	null	null	0	0	394	271
ALG10	21065	AT	4	null	null	0	0	271	394
ALG10B	21067	AT	3	null	null	0	0	398	267
ALG10B	21068	AT	4	null	null	0	0	267	398
ANO6	21297	AT	24	null	null	0	0	299	366
ANO6	21298	AT	25	null	null	0	0	368	297
HDAC7	21370	ES	27	26	28	0	0	342	323
PFKM	21422	ES	16.3	16.1	17	0	0	187	478
FKBP11	21495	AT	8	null	null	0	0	405	260
FKBP11	21496	AT	7.2	null	null	0	0	248	417
TUBA1B	21536	ES	2	1	3	0	0	445	220
SPATS2	21577	AT	6	null	null	0	0	254	411
SPATS2	21578	AT	19	null	null	0	0	411	254
MCRS1	21591	ES	2	1	3	0	0	359	306
CERS5	21659	ES	17.1:17.2	16	18	0	0	363	302
CERS5	21661	ES	15	14	16	0	0	387	278
DAZAP2	21810	AT	7	null	null	0	0	479	186
DAZAP2	21811	AT	5	null	null	0	0	258	407
PCBP2	22052	ES	15	14.1	16.1	0	0	305	360
PCBP2	22055	ES	12:13:00	11.2	14.1	0	0	266	399
PCBP2	22058	ES	12	11.2	13	0	0	289	376
ATP5G2	22104	AD	1.3	1.2	3	0	0	202	463
SMUG1	22125	RI	4.4:4.5	4.3	4.6	0	0	236	429
HNRNPA1	22147	ES	6.2:7.1:7.2:8:9.1	6.1	9.2	0	0	382	283
HNRNPA1	22149	ES	6.2:7.1:7.2:9.1	6.1	9.2	0	0	437	228
BLOC1S1	22229	AP	1	null	null	0	0	225	440
BLOC1S1	22230	AP	2	null	null	0	0	440	225
CD63	22239	AP	5	null	null	0	0	433	232
CD63	22241	AP	1	null	null	0	0	366	299
SARNP	22251	AT	12	null	null	0	0	338	327
SARNP	22253	AT	11.2	null	null	0	0	330	335
MYL6	22375	AT	7	null	null	0	0	294	371
MYL6	22376	AT	5	null	null	0	0	361	304
SMARCC2	22393	ES	18	17	19	0	0	298	367
PTGES3	22481	ES	00:03:04.100000	2	4.2	0	0	282	383
LRP1	22533	AT	90	null	null	0	0	182	483
LRP1	22534	AT	7.2	null	null	0	0	470	195
DCTN2	22644	ES	8	2	10	1	0	254	411
DTX3	22661	AD	1.2:1.3	1.1	1.5	0	0	374	291
DTX3	22662	ES	1.3	1.1	1.5	0	0	376	289
OS9	22693	ES	13	12	14	0	0	282	383
TSFM	22753	AT	11	null	null	0	0	319	346
TSFM	22754	AT	9	null	null	0	0	340	325
RAP1B	22934	AT	9	null	null	0	0	365	300
RAP1B	22935	AT	8.2	null	null	0	0	297	368
CNOT2	23366	AT	5	null	null	0	0	305	360
CNOT2	23370	AT	17	null	null	0	0	359	306
NAP1L1	23488	ES	03:04:00	2	5	0	0	284	381
NDUFA12	23739	ES	2.2:3:5.1	2.1	5.2	0	0	131	534
NFYB	24093	AP	2	null	null	0	0	310	355
NFYB	24094	AP	1	null	null	0	0	355	310
SSH1	24255	AT	16	null	null	0	0	233	432
SSH1	24256	AT	15.2	null	null	0	0	432	233
UNG	24277	AP	1	null	null	0	0	420	245
UNG	24278	AP	2.1	null	null	0	0	245	420
MMAB	24322	ES	5	4	6	0	0	241	424
MMAB	24323	ES	3	2	4	0	0	349	316
TCTN1	24458	AT	19	null	null	0	0	363	302
TCTN1	24461	AT	7.3	null	null	0	0	302	363
TCTN1	24463	ES	00:15:16.100000	14	16.2	0	0	280	385
ERP29	24569	ES	3	1	4	0	0	308	357
RPL6	24584	AD	1.2	1.1	2	0	0	373	292
OAS3	24604	AT	3.2	null	null	0	0	322	343
OAS3	24605	AT	16	null	null	0	0	344	321
RPLP0	24737	AD	1.5	1.4	2	0	0	353	312
RPLP0	24740	AA	1.3	1.1	1.4	0	0	389	276
HNF1A	24782	AT	8	null	null	0	0	454	211
HNF1A	24784	AT	6.6	null	null	0	0	211	454
ANAPC5	24862	AA	9.1	8.3	9.2	0	0	276	389
KDM2B	24876	AT	26.4	null	null	0	0	433	232
KDM2B	24877	AT	15.2	null	null	0	0	223	442
ZCCHC8	24958	AP	2.1	null	null	0	0	300	365
ABCB9	24998	AT	14.2	null	null	0	0	329	336
ABCB9	24999	AT	13.2	null	null	0	0	325	340
CDK2AP1	25063	AP	3	null	null	0	0	340	325
CDK2AP1	25064	AP	2	null	null	0	0	336	329
NCOR2	25143	AD	46.2	46.1	47	0	0	254	411
UBC	25163	RI	1.7:1.8	1.6	1.9	0	0	435	230
RPL21	25528	AD	1.2:1.3	1.1	2	0	0	433	232
RPL21	25529	AD	1.2	1.1	2	0	0	424	241
HSPH1	25576	ES	13	12	14	0	0	218	447
SUPT20H	25661	ES	26	25	27	0	0	306	359
SERP2	25781	ES	4	3	6	0	0	350	315
SLAIN1	26094	ES	8	7	9	0	0	232	433
MCF2L	26328	AT	3	null	null	0	0	278	387
APEX1	26450	AD	1.2:1.3	1.1	2.1	0	0	256	409
METTL17	26478	RI	6.2	6.1	6.3	0	0	276	389
NDRG2	26484	AP	2	null	null	0	0	331	334
NDRG2	26485	AP	4.1	null	null	0	0	332	333
NDRG2	26501	AD	4.6	4.5	5.2	0	0	338	327
NDRG2	26512	ES	4.5	4.1	5.2	0	0	368	297
HNRNPC	26534	RI	8.3	8.2	8.4	0	0	416	249
HNRNPC	26541	ES	5:6.1:6.2	4.2	6.3	0	0	245	420
MRPL52	26645	AA	1.4	1.1	1.5	0	0	343	322
PSMB5	26688	ES	3	2	4	0	0	391	274
ACIN1	26703	AA	13.1	12.2	13.2	0	0	268	397
TM9SF1	26891	AP	1	null	null	0	0	340	325
TM9SF1	26892	AP	6.1	null	null	0	0	325	340
SDR39U1	27009	AA	8.1	7	8.2	0	0	398	267
DTD2	27119	RI	3.2	3.1	3.3	0	0	486	179
AKAP6	27135	AT	10.2	null	null	0	0	433	232
AKAP6	27136	AT	14	null	null	0	0	232	433
SEC23A	27347	AT	23	null	null	0	0	433	232
SEC23A	27348	AT	4.2	null	null	0	0	231	434
FKBP3	27404	ES	3	2	4	0	0	268	397
NIN	27491	AT	32.2	null	null	0	0	434	231
LGALS3	27617	AT	7	null	null	0	0	368	297
LGALS3	27618	AT	6	null	null	0	0	297	368
KTN1	27633	ES	46	45	47	0	0	391	274
KTN1	27634	ES	42	41	43	0	0	397	268
ACTR10	27682	ES	3	2	4	0	0	260	405
PPM1A	27775	AT	6.2	null	null	0	0	369	296
PPM1A	27776	AT	9	null	null	0	0	296	369
VTI1B	28083	ES	02:03:00	1	4	0	0	316	349
VTI1B	28085	ES	2	1	3	0	0	405	260
DCAF5	28122	AT	8	null	null	0	0	417	248
DCAF5	28123	AT	11	null	null	0	0	248	417
SRSF5	28161	AD	2.3	2.2	4	0	0	303	362
SRSF5	28162	AD	2.2:2.3	2.1	4	0	0	303	362
ZNF410	28328	ES	14	13	16	0	0	234	431
TTLL5	28518	AT	36	null	null	0	0	355	310
GPATCH2L	28542	AT	13	null	null	0	0	280	385
GPATCH2L	28543	AT	12.2	null	null	0	0	390	275
EFCAB11	28797	AT	7	null	null	0	0	428	237
EFCAB11	28799	AT	12	null	null	0	0	235	430
LGMN	29011	ES	2	1	3	0	0	193	472
PAPOLA	29202	AT	9.4	null	null	0	0	335	330
PAPOLA	29203	AT	21	null	null	0	0	315	350
PAPOLA	29204	AT	7.2	null	null	0	0	431	234
PAPOLA	29208	RI	9.2	9.1	9.3	0	0	321	344
PPP2R5C	29317	AT	20.2	null	null	0	0	377	288
MARK3	29451	AA	13.1	12	13.2	0	0	284	381
KLC1	29469	ES	16	15	18	0	0	376	289
KLC1	29481	ES	13.3:15:16	13.2	18	0	0	376	289
KLC1	29482	ES	15:16:00	13.2	18	0	0	385	280
XRCC3	29495	AT	8	null	null	0	0	251	414
XRCC3	29496	AT	12	null	null	0	0	414	251
ZFYVE21	29513	ES	6.1	5	7	0	0	295	370
INF2	29545	AT	5.2	null	null	0	0	447	218
INF2	29546	AT	23	null	null	0	0	218	447
SIVA1	29554	AT	7	null	null	0	0	400	265
SIVA1	29555	AT	4	null	null	0	0	265	400
AKT1	29565	AA	15.1	14	15.2	0	0	224	441
CRIP1	29652	AT	5	null	null	0	0	395	270
CRIP1	29653	AT	8	null	null	0	0	270	395
SNRPN	29699	AP	1	null	null	0	0	380	285
TJP1	29765	AD	30.2	30.1	31	0	0	260	405
C15orf57	29992	AT	3.2	null	null	0	0	237	428
GCHFR	30032	AT	4	null	null	0	0	350	315
GCHFR	30033	AT	3.4	null	null	0	0	315	350
NDUFAF1	30087	ES	4	3	5	0	0	297	368
ADAL	30232	AT	11.2	null	null	0	0	312	353
ADAL	30234	AT	13	null	null	0	0	353	312
DUT	30484	AP	2.1	null	null	0	0	269	396
DUT	30485	AP	3.1	null	null	0	0	390	275
DUT	30496	AD	2.2	2.1	3.2	0	0	258	407
CEP152	30501	AT	27	null	null	0	0	338	327
CEP152	30502	AT	26.2	null	null	0	0	327	338
DYX1C1	30732	AT	14	null	null	0	0	281	384
DYX1C1	30734	AT	12	null	null	0	0	252	413
DYX1C1	30735	AT	11	null	null	0	0	458	207
VPS13C	30971	AT	86	null	null	0	0	310	355
VPS13C	30972	AT	82	null	null	0	0	355	310
TPM1	30982	AT	13.2	null	null	0	0	362	303
TPM1	30984	AT	14	null	null	0	0	388	277
TPM1	30985	AT	15	null	null	0	0	344	321
TPM1	30988	ES	9	8	10	0	0	397	268
SPG21	31148	AP	1	null	null	0	0	467	198
SPG21	31149	AP	4.1	null	null	0	0	210	455
RAB11A	31242	ES	2.2:3.1	2.1	3.2	0	0	357	308
MAP2K5	31333	ES	21	20	22	0	0	270	395
RPLP1	31403	ES	2	1	3	0	0	269	396
LARP6	31442	AT	4	null	null	0	0	272	393
LARP6	31443	AT	2	null	null	0	0	393	272
PKM	31505	AP	2.1	null	null	0	0	293	372
PKM	31506	AP	1	null	null	0	0	370	295
PARP6	31525	ES	20	19	21	0	0	347	318
CD276	31610	AT	10.2	null	null	0	0	308	357
CD276	31611	AT	11	null	null	0	0	357	308
COMMD4	31843	AT	10	null	null	0	0	315	350
COMMD4	31844	AT	9.2	null	null	0	0	350	315
MAN2C1	31867	ES	7.1:7.2	6	8	0	0	287	378
SIN3A	31878	AT	22	null	null	0	0	379	286
SIN3A	31879	AT	4.2	null	null	0	0	286	379
PSMA4	32109	ES	5.1:5.2	4	6	0	0	286	379
SEC11A	32316	ES	6	5	8	0	0	306	359
AKAP13	32349	AT	39	null	null	0	0	379	286
AKAP13	32350	AT	4.2	null	null	0	0	286	379
NTRK3	32368	AT	17	null	null	0	0	307	358
NTRK3	32369	AT	24	null	null	0	0	352	313
MFGE8	32404	ES	8	7	9.1	0	0	228	437
SNRPA1	32758	ES	6	5	7	0	0	317	348
TM2D3	32767	AT	6	null	null	0	0	413	252
TM2D3	32768	AT	5	null	null	0	0	252	413
WASH4P	32782	AA	3.1	1	3.2	0	0	303	362
LUC7L	32842	RI	10.2:10.3	10.1	10.4	0	0	404	261
ITFG3	32853	AT	15	null	null	0	0	334	331
ITFG3	32854	AT	13.2	null	null	0	0	331	334
NME4	32874	AP	3.1	null	null	0	0	316	349
NME4	32875	AP	2	null	null	0	0	342	323
NME4	32879	ES	4	2	5	0	0	314	351
GNPTG	33076	ES	4	3	6	0	0	339	326
MLST8	33218	RI	11.2	11.1	11.3	0	0	425	240
PRSS27	33295	AT	6	null	null	0	0	399	266
PRSS27	33296	AT	5.2	null	null	0	0	266	399
GLYR1	33865	ES	6	5	7	0	0	267	398
ALG1	33874	AP	1	null	null	0	0	401	264
ALG1	33876	AP	3.1	null	null	0	0	268	397
ERCC4	34064	AT	11	null	null	0	0	386	279
ERCC4	34065	AT	6.2	null	null	0	0	279	386
NPIPA5	34148	RI	8.2	8.1	8.3	0	0	284	381
NPIPA5	34150	ES	8.3	8.1	9	0	0	394	271
NDE1	34184	AT	12	null	null	0	0	384	281
NDE1	34185	AT	13	null	null	0	0	281	384
RPS15A	34266	AD	1.2	1.1	2.2	0	0	427	238
TMC7	34279	AT	16.2	null	null	0	0	284	381
TMC7	34280	AT	17	null	null	0	0	381	284
SYT17	34293	AT	9	null	null	0	0	254	411
SYT17	34294	AT	8	null	null	0	0	411	254
C16orf62	34324	ES	27	26	28	0	0	308	357
NPIPB3	34448	RI	12.5	12.4	12.6	0	0	125	540
METTL9	34524	AA	5.1	4	5.2	0	0	347	318
METTL9	34525	ES	2	1.2	3	0	0	271	394
DCTN5	35626	ES	4	2	5	0	0	228	437
LCMT1	35670	ES	2	1	3.1	0	0	433	232
NSMCE1	35679	ES	4.1:4.2:4.3	3	5	0	0	406	259
SH2B1	35871	AD	9.2	9.1	10	0	0	316	349
CDIPT	35972	ES	2.1:2.2	1.5	3.2	0	0	277	388
HIRIP3	36001	ES	4	3	5	0	0	243	422
ALDOA	36035	AP	7.1	null	null	0	0	294	371
ALDOA	36038	AP	6.1	null	null	0	0	363	302
MAPK3	36088	ES	6.1	5	7.1	0	0	247	418
ZNF747	36148	AT	3	null	null	0	0	273	392
ZNF747	36150	AT	2.3	null	null	0	0	392	273
ZNF785	36161	AT	3.2	null	null	0	0	268	397
ZNF785	36162	AT	4	null	null	0	0	397	268
ZNF720	36283	AT	5.4	null	null	0	0	282	383
ZNF720	36284	AT	8	null	null	0	0	383	282
CKLF	36727	AT	5	null	null	0	0	351	314
CKLF	36728	AT	4	null	null	0	0	314	351
LRRC36	37014	AT	15	null	null	0	0	320	345
LRRC36	37015	AT	10.2	null	null	0	0	345	320
NFATC3	37178	AT	9.2	null	null	0	0	276	389
NFATC3	37183	AT	13	null	null	0	0	374	291
NFAT5	37288	AT	13.3	null	null	0	0	278	387
NFAT5	37289	AT	17	null	null	0	0	372	293
GLG1	37565	RI	27.2	27.1	27.3	0	0	241	424
CMC2	37706	ES	10	9	12	0	0	311	354
KIAA0513	37877	AT	9.2	null	null	0	0	441	224
KIAA0513	37878	AT	14	null	null	0	0	224	441
EMC8	37897	ES	4	3	5	0	0	271	394
COX4I1	37903	RI	5.2:5.3:5.4	5.1	5.5	0	0	193	472
COX4I1	37909	AD	4.2	4.1	5.1	0	0	344	321
KLHDC4	37949	AT	3	null	null	0	0	276	389
SPG7	38085	AT	18	null	null	0	0	257	408
SPG7	38086	AT	10	null	null	0	0	408	257
RPL13	38087	RI	3.3	3.2	3.4	0	0	343	322
CDK10	38108	AP	2.1	null	null	0	0	379	286
CDK10	38109	AP	1	null	null	0	0	286	379
SPIRE2	38152	AT	3	null	null	0	0	289	376
SPIRE2	38153	AT	16	null	null	0	0	376	289
TUBB3	38165	AP	3	null	null	0	0	423	242
DEF8	38180	AT	7.2	null	null	0	0	422	243
DEF8	38182	AT	14	null	null	0	0	243	422
YWHAE	38296	ES	3:4:5:6	1	7	0	0	388	277
SHPK	38463	AT	14.2	null	null	0	0	244	421
MED11	38577	AT	3.2	null	null	0	0	424	241
MED11	38578	AT	2.2	null	null	0	0	241	424
MINK1	38598	ES	19	18	20	0	0	410	255
SCIMP	38666	AT	5	null	null	0	0	332	333
SCIMP	38667	AT	6	null	null	0	0	333	332
RPAIN	38681	ES	00:05:06.100000	4	7	0	0	318	347
RPAIN	38690	ES	04:05:06.100000	3	7	0	0	370	295
RPAIN	38691	ES	00:05:06.100000	3	7	0	0	399	266
RPAIN	38694	ES	04:05:00	3	7	0	0	387	278
RPAIN	38695	ES	5	3	7	0	0	408	257
C17orf49	38818	AP	1	null	null	0	0	321	344
C17orf49	38819	AP	2.1	null	null	0	0	344	321
GPS2	38913	AT	11	null	null	0	0	272	393
GPS2	38914	AT	10	null	null	0	0	393	272
MPDU1	38995	AT	9	null	null	0	0	250	415
MPDU1	38999	AT	8	null	null	0	0	394	271
SAT2	39032	AD	1.2	1.1	2	0	0	266	399
TP53	39036	AT	13	null	null	0	0	318	347
TP53	39037	AT	12	null	null	0	0	335	330
VAMP2	39105	RI	5.2	5.1	5.3	0	0	401	264
NDEL1	39187	AT	13	null	null	0	0	292	373
NDEL1	39188	AT	12.2	null	null	0	0	373	292
TVP23C	39354	AT	9.2	null	null	0	0	355	310
ZSWIM7	39393	RI	7.2	7.1	7.3	0	0	344	321
MPRIP	39457	ES	24	23	25	0	0	417	248
GID4	39538	AT	4	null	null	0	0	303	362
GID4	39539	AT	7	null	null	0	0	362	303
TVP23B	39651	AP	2	null	null	0	0	347	318
B9D1	39708	AT	9	null	null	0	0	336	329
B9D1	39710	AT	8.5	null	null	0	0	366	299
ULK2	39775	AT	28	null	null	0	0	369	296
ULK2	39776	AT	27.2	null	null	0	0	296	369
IFT20	39878	AT	7.2	null	null	0	0	334	331
IFT20	39879	AT	6.3	null	null	0	0	331	334
IFT20	39882	ES	5	4	6.1	0	0	342	323
RPL23A	39965	AP	3	null	null	0	0	437	228
RPL23A	39967	AP	1	null	null	0	0	237	428
ZNF207	40205	ES	10	9	11	0	0	226	439
MLLT6	40580	AT	21	null	null	0	0	418	247
MLLT6	40581	AT	9	null	null	0	0	247	418
RPL23	40605	RI	5.4:5.5	5.3	5.6	0	0	218	447
FBXL20	40641	AT	16.2	null	null	0	0	410	255
FBXL20	40642	AT	17	null	null	0	0	255	410
RARA	40857	AP	2	null	null	0	0	376	289
RAB5C	41014	ES	2	1	4	0	0	262	403
PSME3	41143	AP	1	null	null	0	0	276	389
PSME3	41144	AP	4	null	null	0	0	389	276
RPL27	41171	AP	2	null	null	0	0	236	429
RPL27	41172	AP	3.1	null	null	0	0	420	245
LSM12	41759	ES	6	5	7	0	0	228	437
TMUB2	41786	AT	5	null	null	0	0	455	210
TMUB2	41787	AT	4.9	null	null	0	0	210	455
UBTF	41833	ES	11	10	12	0	0	343	322
GFAP	41916	ES	1.2:1.3:1.4:2:3:4:5:6:7.1:9.1	1.1	9.2	0	0	185	480
ACBD4	41941	AT	12	null	null	0	0	385	280
ACBD4	41942	AT	11	null	null	0	0	280	385
ARL17B	42016	AT	6	null	null	0	0	298	367
ARL17B	42018	AT	4.2	null	null	0	0	430	235
SNX11	42174	ES	5	4	6	0	0	197	468
SPOP	42302	AP	1	null	null	0	0	344	321
SPOP	42303	AP	4	null	null	0	0	321	344
XYLT2	42366	AT	12	null	null	0	0	320	345
XYLT2	42367	AT	11	null	null	0	0	345	320
MBTD1	42518	AT	16.4	null	null	0	0	210	455
MBTD1	42519	AT	17	null	null	0	0	455	210
SUPT4H1	42665	AD	2.4	2.3	3.2	0	0	329	336
BCAS3	42872	ES	1 day, 4:29:00	27	30	0	0	362	303
BRIP1	42892	AT	19.2	null	null	0	0	343	322
BRIP1	42893	AT	20	null	null	0	0	322	343
DDX5	43062	ES	4.2:5:6.1	4.1	6.2	0	0	358	307
LRRC37A3	43076	AP	3.1	null	null	0	0	402	263
LRRC37A3	43079	AP	11.1	null	null	0	0	267	398
AMZ2	43131	ES	2	1.5	3.2	0	0	331	334
MXRA7	43608	AP	1	null	null	0	0	352	313
MXRA7	43610	AP	3.1	null	null	0	0	315	350
MXRA7	43611	AT	6	null	null	0	0	346	319
MXRA7	43612	AT	7	null	null	0	0	319	346
JMJD6	43615	AT	7.2	null	null	0	0	340	325
JMJD6	43616	AT	8	null	null	0	0	325	340
SRSF2	43666	ES	2.3	2.1	2.5	0	0	353	312
SEC14L1	43705	AP	7	null	null	0	0	290	375
SYNGR2	43776	ES	4.1	3.2	4.3	0	0	278	387
ENDOV	44053	AT	12.3	null	null	0	0	407	258
ENDOV	44054	AT	13	null	null	0	0	266	399
ARHGDIA	44186	AP	1	null	null	0	0	272	393
ARHGDIA	44188	AP	2	null	null	0	0	420	245
ANAPC11	44201	AP	3.1	null	null	0	0	223	442
ANAPC11	44202	AP	4	null	null	0	0	448	217
ANAPC11	44203	AT	7.4	null	null	0	0	343	322
ANAPC11	44204	AT	9	null	null	0	0	322	343
ASPSCR1	44252	AT	7.2	null	null	0	0	447	218
ASPSCR1	44254	AT	20	null	null	0	0	218	447
SLC16A3	44300	AP	2	null	null	0	0	320	345
CSNK1D	44308	ES	11	10	12	0	0	342	323
DLGAP1	44519	AT	17	null	null	0	0	254	411
DLGAP1	44520	AT	16.2	null	null	0	0	411	254
TWSG1	44599	AT	6.2	null	null	0	0	265	400
TWSG1	44600	AT	7	null	null	0	0	400	265
MPPE1	44647	ES	12	11	13	0	0	303	362
IMPA2	44659	AT	11	null	null	0	0	345	320
IMPA2	44660	AT	8	null	null	0	0	320	345
CEP76	44705	AT	13.2	null	null	0	0	402	263
CEP76	44706	AT	9.2	null	null	0	0	254	411
PTPN2	44716	AT	13	null	null	0	0	303	362
PTPN2	44717	AT	12.2	null	null	0	0	362	303
SEH1L	44727	AA	9.1	8	9.2	0	0	332	333
ZSCAN30	45154	AT	6	null	null	0	0	353	312
ZSCAN30	45155	AT	5	null	null	0	0	307	358
INO80C	45176	ES	3:4.1:4.2:5.1:5.2:6:7	1	8	0	0	230	435
INO80C	45189	ES	3:4.1:4.2	1	5.1	0	0	317	348
TPGS2	45264	AT	10	null	null	0	0	286	379
KIAA1328	45285	AT	18.2	null	null	0	0	241	424
SETBP1	45324	AT	8	null	null	0	0	225	440
SETBP1	45325	AT	5	null	null	0	0	440	225
HAUS1	45389	ES	3	2.1	4	0	0	232	433
RPL17	45479	AP	1	null	null	0	0	291	374
RPL17	45481	AP	2	null	null	0	0	377	288
RPL17	45484	AA	3.2:3.3	1	3.4	0	0	387	278
ELAC1	45554	AT	3.3	null	null	0	0	295	370
ELAC1	45555	AT	4	null	null	0	0	370	295
TCF4	45601	AP	15	null	null	0	0	478	187
TCF4	45609	AP	3	null	null	0	0	325	340
ATP9B	46230	AT	5	null	null	0	0	260	405
ATP9B	46232	AT	31.3	null	null	0	0	405	260
PQLC1	46259	ES	06:09:00	5	10	0	0	270	395
PQLC1	46266	ES	4.1:4.2	2	5	0	0	232	433
POLR2E	46382	AT	9	null	null	0	0	290	375
POLR2E	46383	AT	8	null	null	0	0	375	290
CIRBP	46433	RI	9.2	9.1	9.3	0	0	439	226
CIRBP	46439	ES	8.2	7.5	8.4	0	0	223	442
C19orf24	46446	AP	2	null	null	0	0	297	368
C19orf24	46447	AP	1	null	null	0	0	368	297
TIMM13	46608	AD	1.2	1.1	2	0	0	402	263
MFSD12	46699	ES	14	12	15	0	0	287	378
DPP9	46820	AT	15.2	null	null	0	0	407	258
DPP9	46822	AT	24.2	null	null	0	0	258	407
PTPRS	46837	AT	5	null	null	0	0	467	198
PTPRS	46838	AT	40	null	null	0	0	198	467
RPL36	46862	RI	4.2:4.3:4.4	4.1	4.5	0	0	374	291
C19orf70	46866	AT	5	null	null	0	0	299	366
C19orf70	46867	AT	6	null	null	0	0	366	299
RANBP3	47007	ES	2	1	4.1	0	0	270	395
CD320	47214	AA	2.1	1	2.2	0	0	368	297
ZNF559	47273	AT	7	null	null	0	0	276	389
ZNF559	47274	AT	6.4	null	null	0	0	389	276
ZNF266	47344	RI	6.3	6.2	6.4	0	0	298	367
UBL5	47437	AD	1.3	1.2	2.1	0	0	313	352
SLC44A2	47563	AA	23.1	22	23.2	0	0	315	350
ILF3	47569	AT	17.4	null	null	0	0	338	327
ILF3	47570	AT	20	null	null	0	0	327	338
ILF3	47577	AA	14.1	13	14.2	0	0	345	320
DNM2	47588	ME	10|11	9	12	0	0	401	264
CARM1	47599	ES	16.1	15	16.3	0	0	248	417
SMARCA4	47612	ES	32	31	33	0	0	292	373
TMEM205	47663	ES	2.6	2.2	3	0	0	268	397
TMEM205	47666	RI	2.3:2.4:2.5	2.2	2.6	0	0	321	344
TMEM205	47668	AA	2.5	2.2	2.6	0	0	304	361
TMEM205	47669	AD	2.3	2.2	2.6	0	0	352	313
TMEM205	47678	AD	2.2	2.1	2.6	0	0	307	358
DKFZP761J1410	47688	AA	4.1	3	4.2	0	0	275	390
ZNF20	47777	AT	6	null	null	0	0	264	401
ZNF20	47778	AT	5	null	null	0	0	401	264
STX10	47927	ES	3.3:4:5.1	3.2	5.2	0	0	321	344
GIPC1	47979	ES	6	5	7	0	0	262	403
EPS15L1	48153	AT	16.3	null	null	0	0	430	235
EPS15L1	48159	ES	22	21	23.1	0	0	283	382
USE1	48234	AT	7	null	null	0	0	377	288
USE1	48235	AT	5.7	null	null	0	0	288	377
BABAM1	48259	AA	2.1	1.2	2.2	0	0	325	340
SLC27A1	48310	AT	13	null	null	0	0	324	341
SLC27A1	48311	AT	8.2	null	null	0	0	341	324
PIK3R2	48396	AT	16.2	null	null	0	0	377	288
PIK3R2	48398	AT	25	null	null	0	0	288	377
SSBP4	48426	AP	1	null	null	0	0	232	433
SSBP4	48427	AP	17.1	null	null	0	0	433	232
FKBP8	48444	AP	2	null	null	0	0	338	327
FKBP8	48445	AP	1.1	null	null	0	0	327	338
FKBP8	48446	AA	6.1	5	6.2	0	0	337	328
HOMER3	48534	AP	3	null	null	0	0	340	325
HOMER3	48535	AP	1	null	null	0	0	374	291
SUGP2	48547	ES	13	12.3	14	0	0	360	305
SUGP2	48548	AD	12.4:12.5	12.3	14	0	0	454	211
SUGP2	48549	ES	12.5	12.3	14	0	0	470	195
SUGP2	48550	RI	12.4	12.3	12.5	0	0	296	369
ZNF430	48741	AT	6	null	null	0	0	395	270
ZNF430	48742	AT	5	null	null	0	0	285	380
ZNF738	48763	AT	4	null	null	0	0	270	395
ZNF724P	48813	AT	4	null	null	0	0	448	217
ZNF724P	48814	AT	3.2	null	null	0	0	217	448
ZNF675	48820	AT	6	null	null	0	0	440	225
ZNF726	48830	AT	3.2	null	null	0	0	397	268
PDCD5	48877	AP	1	null	null	0	0	244	421
PDCD5	48878	AP	2	null	null	0	0	421	244
LSM14A	48951	ES	11	10	12	0	0	321	344
LSM14A	48955	ES	3	2	4	0	0	364	301
ZNF302	48982	AA	6.1	5.2	6.2	0	0	186	479
GRAMD1A	49010	AT	8.2	null	null	0	0	388	277
GRAMD1A	49011	AT	22	null	null	0	0	277	388
USF2	49096	ES	03:04:05.100000	2.3	5.2	0	0	196	469
USF2	49097	ES	00:04:05.100000	2.3	5.2	0	0	192	473
U2AF1L4	49270	ES	8	7	9.1	0	0	324	341
C19orf55	49287	AT	10	null	null	0	0	366	299
C19orf55	49288	AT	5.3	null	null	0	0	299	366
C19orf55	49290	RI	8.2	8.1	8.3	0	0	85	580
TBCB	49356	ES	3	2.3	4	0	0	339	326
ZNF585A	49446	AT	12	null	null	0	0	276	389
ZNF585A	49447	AT	4.2	null	null	0	0	427	238
HKR1	49480	AT	17.2	null	null	0	0	481	184
HKR1	49481	AT	16.2	null	null	0	0	182	483
ZFP30	49558	AT	7.3	null	null	0	0	373	292
ZFP30	49559	AT	8	null	null	0	0	292	373
YIF1B	49606	AT	9.2	null	null	0	0	209	456
YIF1B	49607	AT	10	null	null	0	0	456	209
YIF1B	49608	ES	9.1	8	10	0	0	388	277
SIRT2	49711	ES	6	4	7	0	0	268	397
NFKBIB	49718	RI	5.2	5.1	5.3	0	0	248	417
SPTBN4	49911	AT	30.2	null	null	0	0	423	242
C19orf54	49960	AP	1	null	null	0	0	284	381
RPS19	50094	AP	1	null	null	0	0	234	431
RPS19	50095	AP	2	null	null	0	0	431	234
ARHGEF1	50101	ES	15	14	16	0	0	311	354
GSK3A	50137	AP	2.1	null	null	0	0	317	348
GSK3A	50138	AP	1	null	null	0	0	348	317
PHLDB3	50196	AT	16	null	null	0	0	315	350
PHLDB3	50197	AT	6.2	null	null	0	0	350	315
ZNF283	50245	AT	8	null	null	0	0	156	509
ZNF283	50246	AT	7.5	null	null	0	0	480	185
ZNF283	50248	AT	10	null	null	0	0	506	159
PVR	50338	AT	6.3	null	null	0	0	353	312
PVR	50339	AT	8	null	null	0	0	312	353
ERCC1	50441	AT	11	null	null	0	0	273	392
ERCC1	50442	AT	10.2	null	null	0	0	392	273
ERCC1	50447	AD	2.2	2.1	3.2	0	0	286	379
SNRPD2	50514	ES	3	1.3	5.1	0	0	325	340
CALM3	50566	ES	6.3:7:8.1	6.2	8.2	0	0	395	270
AP2S1	50598	AP	1.1	null	null	0	0	232	433
AP2S1	50606	ES	3.2	1.1	4.2	0	0	291	374
SEPW1	50670	AA	7.1	6.1	7.2	0	0	369	296
CYTH2	50769	AA	9.1	8.1	9.2	0	0	261	404
DBP	50794	AP	1	null	null	0	0	202	463
DBP	50795	AP	3.1	null	null	0	0	463	202
HSD17B14	50818	ES	5	4.2	6	0	0	266	399
BAX	50837	ES	5	4	6.1	0	0	354	311
RUVBL2	50861	ES	3	2	4	0	0	280	385
FLT3LG	50943	AT	10	null	null	0	0	277	388
FLT3LG	50945	AT	11.2	null	null	0	0	390	275
NOSIP	50977	ES	2	1	3	0	0	399	266
AP2A1	51066	ES	16	15	17	0	0	339	326
PTOV1	51100	AA	9.1	8	9.2	0	0	227	438
VRK3	51146	AT	13.2	null	null	0	0	306	359
ZNF616	51408	AT	5	null	null	0	0	468	197
ZNF616	51409	AT	4.3	null	null	0	0	197	468
ZNF528	51454	AT	10	null	null	0	0	383	282
ZNF528	51455	AT	8	null	null	0	0	275	390
ZNF83	51481	AT	11	null	null	0	0	297	368
ZNF83	51483	AT	10.4	null	null	0	0	368	297
ZNF816	51643	AT	6	null	null	0	0	353	312
ZNF816	51644	AT	5	null	null	0	0	326	339
ZNF677	51700	AT	7	null	null	0	0	395	270
ZNF677	51701	AT	6.2	null	null	0	0	274	391
NDUFA3	51774	AT	5.2	null	null	0	0	496	169
NDUFA3	51775	AT	6	null	null	0	0	495	170
NDUFA3	51776	AT	4.4	null	null	0	0	161	504
RPS9	51826	ES	4.1	3	4.5	0	0	237	428
RDH13	52000	AT	10	null	null	0	0	433	232
RDH13	52001	AT	12	null	null	0	0	232	433
RPL28	52096	AT	3	null	null	0	0	389	276
TRAPPC2P1	52233	RI	1.2	1.1	1.3	0	0	358	307
ZNF549	52283	AT	5	null	null	0	0	282	383
ZNF549	52284	AT	4	null	null	0	0	383	282
ZNF606	52380	AT	3.2	null	null	0	0	255	410
ADI1	52562	AP	1	null	null	0	0	354	311
ADI1	52563	AP	2	null	null	0	0	311	354
IAH1	52630	AT	9	null	null	0	0	326	339
IAH1	52631	AT	7.2	null	null	0	0	339	326
HS1BP3	52779	AT	3.2	null	null	0	0	447	218
HS1BP3	52781	AT	4.2	null	null	0	0	429	236
ATRAID	52953	AD	1.2	1.1	2	0	0	309	356
IFT172	53017	AT	16.2	null	null	0	0	305	360
IFT172	53018	AT	49	null	null	0	0	360	305
LCLAT1	53115	AT	8	null	null	0	0	241	424
LCLAT1	53116	AT	9	null	null	0	0	424	241
FEZ2	53193	AP	1	null	null	0	0	324	341
FEZ2	53195	AP	2	null	null	0	0	341	324
FEZ2	53198	ES	8	7	9	0	0	284	381
HNRNPLL	53259	AT	6.3	null	null	0	0	394	271
THADA	53380	AT	41	null	null	0	0	230	435
THADA	53381	AT	16.3	null	null	0	0	239	426
THADA	53382	AT	40	null	null	0	0	432	233
DYNC2LI1	53400	AA	8.1	7	8.2	0	0	303	362
MSH2	53497	AT	16	null	null	0	0	239	426
MSH2	53498	AT	17	null	null	0	0	426	239
RTN4	53592	ES	6.1:6.2	5	8	0	0	196	469
RTN4	53593	ES	5:6.1:6.2	2.5	8	0	0	250	415
RPS27A	53606	RI	2.2	2.1	2.3	0	0	409	256
MTIF2	53607	ES	4	3	5	0	0	249	416
PUS10	53675	AT	20	null	null	0	0	364	301
PUS10	53676	AT	4.2	null	null	0	0	301	364
UGP2	53744	AP	1	null	null	0	0	228	437
UGP2	53745	AP	2	null	null	0	0	441	224
CNRIP1	53835	AT	4	null	null	0	0	411	254
CNRIP1	53837	AT	3	null	null	0	0	257	408
TIA1	53867	AT	10.2	null	null	0	0	328	337
TIA1	53868	AT	15	null	null	0	0	328	337
TPRKB	53980	ES	3	2.2	4	0	0	266	399
DUSP11	53982	AT	10	null	null	0	0	391	274
DUSP11	53983	AT	6	null	null	0	0	274	391
DGUOK	54004	ES	5	4	7	1	0	336	329
DGUOK	54009	ES	03:04:05	1	7	1	0	321	344
DGUOK	54011	ES	04:05:00	1	7	1	0	309	356
MOB1A	54020	AT	7	null	null	0	0	357	308
MOB1A	54021	AT	5.2	null	null	0	0	308	357
RTKN	54058	ES	3	2	4	0	0	251	414
MRPL19	54155	AT	7	null	null	0	0	314	351
MRPL19	54157	AT	6.2	null	null	0	0	368	297
MRPL35	54419	RI	4.2:4.3	4.1	4.4	0	0	252	413
SNRNP200	54521	ES	45	44	46.1	0	0	231	434
NPHP1	54927	AT	4.2	null	null	0	0	402	263
NPHP1	54928	AT	21	null	null	0	0	263	402
CHCHD5	55023	RI	2.4	2.3	2.5	0	0	306	359
WDR33	55243	AT	7	null	null	0	0	315	350
WDR33	55244	AT	22	null	null	0	0	358	307
MZT2B	55331	ES	3	2	4	0	0	368	297
MZT2B	55332	ES	02:03:00	1	4	1	0	333	332
PLEKHB2	55366	AP	2	null	null	0	0	299	366
PLEKHB2	55368	AP	1	null	null	0	0	366	299
PLEKHB2	55369	AT	11	null	null	0	0	253	412
PLEKHB2	55370	AT	10	null	null	0	0	412	253
ZEB2	55515	AT	4	null	null	0	0	407	258
ZEB2	55516	AT	12	null	null	0	0	258	407
PKP4	55680	ES	25	24	26	0	0	217	448
SSB	55885	ES	6	5	7	0	0	282	383
METTL5	55888	AT	6.3	null	null	0	0	447	218
METTL5	55889	AT	7	null	null	0	0	218	447
HAT1	55960	AT	11	null	null	0	0	357	308
HAT1	55961	AT	10.2	null	null	0	0	308	357
MLTK	55998	AT	14	null	null	0	0	256	409
MLTK	55999	AT	23	null	null	0	0	409	256
PPIL3	56768	AD	1.2	1.1	2.2	0	0	380	285
CFLAR	56791	AT	9	null	null	0	0	410	255
CFLAR	56792	AT	7	null	null	0	0	291	374
CFLAR	56793	AT	14	null	null	0	0	261	404
ABI2	57019	ES	13.1:13.2	12	14	0	0	348	317
EEF1B2	57143	RI	1.2:1.3	1.1	1.4	0	0	278	387
EEF1B2	57144	AA	1.3	1.1	1.4	0	0	326	339
PNKD	57460	AP	1	null	null	0	0	201	464
PNKD	57461	AP	4	null	null	0	0	462	203
USP37	57484	AT	27	null	null	0	0	352	313
USP37	57485	AT	11	null	null	0	0	313	352
RQCD1	57497	ES	7	6	8	0	0	297	368
SPEG	57696	AT	48	null	null	0	0	313	352
SPEG	57699	AT	16	null	null	0	0	352	313
OBSL1	57728	AT	9	null	null	0	0	369	296
OBSL1	57729	AT	15.2	null	null	0	0	304	361
MFF	57807	ES	09:10:00	7	11	0	0	298	367
MFF	57808	ES	10	7	11	0	0	346	319
MFF	57814	ES	03:05:00	1	6	0	0	262	403
MFF	57815	ES	5	1	6	0	0	264	401
SP140L	57887	AT	8.2	null	null	0	0	354	311
SP140L	57888	AT	18	null	null	0	0	311	354
SP100	57896	AT	19.2	null	null	0	0	345	320
SP100	57897	AT	29	null	null	0	0	359	306
DIS3L2	57982	AT	8.3	null	null	0	0	258	407
EIF4E2	57999	AT	9	null	null	0	0	285	380
EIF4E2	58000	AT	7	null	null	0	0	381	284
EIF4E2	58001	ES	8	6.1	9	0	0	279	386
ASB1	58226	ES	3	2	4	0	0	250	415
PPP1R7	58332	AT	11	null	null	0	0	273	392
PPP1R7	58333	AT	9	null	null	0	0	392	273
PPP1R7	58337	ES	1.2:1.3:2	1.1	3	0	0	168	497
2018-09-02	58350	AP	1	null	null	0	0	393	272
2018-09-02	58351	AP	2	null	null	0	0	272	393
ATG4B	58404	ES	5	3	6	0	0	386	279
SNRPB	58542	AA	8.1	7.1	8.2	0	0	264	401
PCED1A	58558	AA	5.1	4	5.2	0	0	244	421
ENTPD6	58864	ES	11	10	12	0	0	249	416
POFUT1	58941	AT	5	null	null	0	0	317	348
POFUT1	58942	AT	8	null	null	0	0	348	317
EDEM2	59063	AP	6	null	null	0	0	323	342
CPNE1	59205	AD	1.2	1.1	5	0	0	291	374
NFS1	59212	AT	6	null	null	0	0	272	393
NFS1	59214	AT	16	null	null	0	0	393	272
MYL9	59288	ES	3	2	4	0	0	254	411
STAU1	59743	ES	2	1	3	0	0	274	391
ZNFX1	59744	AT	16	null	null	0	0	270	395
ZNFX1	59745	AT	14	null	null	0	0	395	270
GNAS	60002	AA	8.1	6	8.2	0	0	372	293
LAMA5	60060	AT	13	null	null	0	0	315	350
LAMA5	60061	AT	80	null	null	0	0	344	321
RPS21	60072	RI	3.6	3.5	3.7	0	0	399	266
CXADR	60226	AT	7.2	null	null	0	0	272	393
CXADR	60227	AT	8	null	null	0	0	393	272
ATP5J	60260	AT	7	null	null	0	0	293	372
ATP5J	60261	AT	5	null	null	0	0	372	293
ATP5J	60264	AD	1.5	1.4	3	0	0	222	443
ATP5J	60269	AD	1.3:1.4:1.5	1.2	3	0	0	272	393
ATP5J	60271	AD	1.3	1.2	3	0	0	292	373
ATP5J	60273	AD	1.2:1.3:1.4:1.5	1.1	3	0	0	282	383
ATP5J	60275	AD	1.2:1.3	1.1	3	0	0	292	373
APP	60282	ES	17	16	18	0	0	234	431
DONSON	60440	AT	10.2	null	null	0	0	439	226
DONSON	60441	AT	11	null	null	0	0	226	439
CRYZL1	60450	AT	8	null	null	0	0	216	449
CRYZL1	60451	AT	3	null	null	0	0	183	482
CRYZL1	60452	AT	17	null	null	0	0	440	225
RCAN1	60488	AP	1	null	null	0	0	285	380
RCAN1	60491	AP	7.1	null	null	0	0	288	377
RCAN1	60494	AP	5	null	null	0	0	406	259
SETD4	60515	AT	13.3	null	null	0	0	251	414
SETD4	60516	AT	9.2	null	null	0	0	414	251
TTC3	60545	AP	2	null	null	0	0	345	320
TTC3	60546	AP	1	null	null	0	0	323	342
U2AF1	60778	ES	4	3	5	0	0	396	269
U2AF1	60780	ES	3	2.2	4	0	0	395	270
PDXK	60785	AP	2	null	null	0	0	322	343
PDXK	60786	AP	1	null	null	0	0	337	328
TRAPPC10	60801	AT	25	null	null	0	0	263	402
TRAPPC10	60802	AT	7	null	null	0	0	402	263
C21orf33	60804	AT	6	null	null	0	0	415	250
C21orf33	60805	AT	8	null	null	0	0	250	415
SUMO3	60834	AT	4	null	null	0	0	281	384
SUMO3	60835	AT	5	null	null	0	0	384	281
COL6A2	60896	AT	28.2	null	null	0	0	357	308
COL6A2	60897	AT	29	null	null	0	0	308	357
UBE2L3	61231	ES	3	2	4	0	0	320	345
MAPK1	61256	AT	9	null	null	0	0	231	434
MAPK1	61257	AT	8.2	null	null	0	0	434	231
PPM1F	61261	AT	9	null	null	0	0	381	284
PPM1F	61262	AT	8.2	null	null	0	0	284	381
KREMEN1	61568	AT	9.2	null	null	0	0	340	325
KREMEN1	61569	AT	10	null	null	0	0	325	340
AP1B1	61603	ES	24	23	25	0	0	296	369
AP1B1	61605	ES	17	16	18	0	0	303	362
SF3A1	61729	ES	2:3.1:3.2:4.1:4.2:5:6:7:8:9:10.1	1	10.2	0	0	353	312
GCAT	62155	AT	9.2	null	null	0	0	395	270
GCAT	62157	AT	10	null	null	0	0	270	395
POLR2F	62186	AD	1.2	1.1	2.1	0	0	362	303
CSNK1E	62231	AT	14.2	null	null	0	0	416	249
CSNK1E	62232	AT	18	null	null	0	0	247	418
RPL3	62294	AA	4.1	3	4.2	0	0	429	236
POLR3H	62429	AD	5.2	5.1	6	0	0	290	375
SERHL2	62508	AD	10.2	10.1	11	0	0	231	434
PACSIN2	62559	ES	12	11	13	0	0	308	357
TRNT1	62974	AT	3	null	null	0	0	382	283
SUMF1	62984	AT	14	null	null	0	0	274	391
SUMF1	62986	AT	9	null	null	0	0	391	274
OGG1	63158	AT	8	null	null	0	0	276	389
OGG1	63159	AT	6.4	null	null	0	0	389	276
CAMK1	63175	ES	3	2	4	0	0	328	337
TADA3	63178	AT	9.2	null	null	0	0	292	373
TADA3	63179	AT	10	null	null	0	0	373	292
ARPC4	63188	AD	1.3	1.2	2	0	0	290	375
FANCD2	63304	AT	10.2	null	null	0	0	279	386
FANCD2	63305	AT	44.2	null	null	0	0	298	367
FANCD2	63307	AT	45	null	null	0	0	393	272
SEC13	63359	AA	10.1	9	10.2	0	0	270	395
RPL32	63467	RI	1.2	1.1	1.3	0	0	398	267
RPL32	63468	RI	1.2:1.3	1.1	1.4	0	0	418	247
RPL32	63470	RI	1.2:1.3:1.4	1.1	1.5	0	0	442	223
ZFYVE20	63548	AT	4.2	null	null	0	0	458	207
ZFYVE20	63550	AT	15	null	null	0	0	207	458
NGLY1	63754	ES	13	12	14	0	0	274	391
CNOT10	63822	ME	19|20	18	21	0	0	251	414
MLH1	63930	AT	21	null	null	0	0	265	400
MLH1	63932	AT	20	null	null	0	0	400	265
LRRFIP2	63960	ES	20	19	21	0	0	248	417
CTNNB1	64250	RI	18.2:18.3	18.1	18.4	0	0	288	377
CTNNB1	64251	AA	18.3	18.1	18.4	0	0	317	348
ZKSCAN7	64364	AT	6.3	null	null	0	0	416	249
ZKSCAN7	64365	AT	7	null	null	0	0	249	416
ELP6	64524	AP	1	null	null	0	0	319	346
ELP6	64525	AP	2	null	null	0	0	346	319
CSPG5	64534	AD	4.2	4.1	5	0	0	350	315
MAP4	64552	ES	00:23:24.100000	22	24.2	0	0	261	404
MAP4	64557	ES	19:20:00	18	21	0	0	352	313
SHISA5	64685	AP	7	null	null	0	0	244	421
SHISA5	64686	AP	1.1	null	null	0	0	421	244
IP6K2	64754	AA	11.4:11.5:11.6:11.7:11.8	11.2	11.9	0	0	394	271
IP6K2	64759	AD	11.3:11.4:11.5	11.2	11.9	0	0	362	303
USP4	64850	AT	24	null	null	0	0	366	299
USP4	64851	AT	8	null	null	0	0	264	401
PCBP4	65125	AA	15.1	14	15.2	0	0	238	427
SLMAP	65393	AT	18.2	null	null	0	0	266	399
PPP4R2	65623	AT	11	null	null	0	0	388	277
PPP4R2	65624	AT	4	null	null	0	0	277	388
FILIP1L	65811	AT	5	null	null	0	0	360	305
FILIP1L	65812	AT	7.5	null	null	0	0	307	358
PHLDB2	66062	AT	7.2	null	null	0	0	307	358
ATG3	66108	ES	4.2:5.1	4.1	5.2	0	0	241	424
TIMMDC1	66311	ES	02:03:04	1.1	5	0	0	297	368
SLC41A3	66571	RI	14.2	14.1	14.3	0	0	246	419
ZXDC	66596	AT	6.2	null	null	0	0	355	310
ZXDC	66597	AT	10	null	null	0	0	310	355
KIAA1257	66688	AT	9	null	null	0	0	377	288
KIAA1257	66689	AT	8.2	null	null	0	0	288	377
ATP2C1	66760	AT	29.3	null	null	0	0	345	320
ATP2C1	66761	AT	30	null	null	0	0	320	345
RBP1	67032	AT	3	null	null	0	0	332	333
RBP1	67033	AT	6	null	null	0	0	330	335
SELT	67288	AP	2.1	null	null	0	0	319	346
SELT	67289	AP	1	null	null	0	0	346	319
NMD3	67508	AT	17	null	null	0	0	329	336
NMD3	67509	AT	16.2	null	null	0	0	336	329
PHC3	67600	AT	16	null	null	0	0	392	273
PHC3	67602	AT	6.2	null	null	0	0	257	408
ECT2	67659	ES	2	1	3.2	0	0	228	437
MCCC1	67770	AP	1	null	null	0	0	314	351
MCF2L2	67796	AT	16	null	null	0	0	347	318
MCF2L2	67797	AT	30.3	null	null	0	0	324	341
KLHL24	67804	AT	8.2	null	null	0	0	249	416
KLHL24	67805	AT	9	null	null	0	0	416	249
ABCC5	67813	AT	4	null	null	0	0	448	217
RPL39L	68070	AP	1	null	null	0	0	246	419
RPL39L	68071	AP	3	null	null	0	0	419	246
IL1RAP	68106	AT	14	null	null	0	0	388	277
IL1RAP	68107	AT	13	null	null	0	0	283	382
TMEM44	68156	AT	6.2	null	null	0	0	261	404
TMEM44	68159	AT	15	null	null	0	0	404	261
TCTEX1D2	68236	ES	4	3	5	0	0	321	344
PIGX	68260	ES	5	4	6.1	0	0	338	327
NCBP2	68266	ES	3.2:4.1	3.1	4.2	0	0	215	450
WHSC1	68526	AT	13.5	null	null	0	0	327	338
WHSC1	68527	AT	26	null	null	0	0	338	327
ZFYVE28	68559	AT	18	null	null	0	0	250	415
ZFYVE28	68560	AT	8	null	null	0	0	459	206
FAM193A	68579	ES	22	21	23	0	0	261	404
RGS12	68643	ES	19	18	20.1	0	0	250	415
ABLIM2	68744	AT	25	null	null	0	0	259	406
ABLIM2	68745	AT	18.4	null	null	0	0	406	259
QDPR	68856	ES	6	5	7	0	0	248	417
GPR125	68941	AT	23	null	null	0	0	463	202
TBC1D1	69013	AT	23	null	null	0	0	351	314
TBC1D1	69014	AT	3	null	null	0	0	314	351
LIMCH1	69113	AT	12.2	null	null	0	0	457	208
LIMCH1	69114	AT	39	null	null	0	0	208	457
TMEM33	69133	RI	8.2	8.1	8.3	0	0	425	240
OCIAD1	69253	AD	2.2:2.3	2.1	3	0	0	303	362
FIP1L1	69312	ES	14	13.1	15	0	0	282	383
PDGFRA	69319	AT	24	null	null	0	0	198	467
PDGFRA	69320	AT	17	null	null	0	0	467	198
CEP135	69337	AT	26	null	null	0	0	255	410
CEP135	69338	AT	6.2	null	null	0	0	410	255
RUFY3	69444	AP	1	null	null	0	0	419	246
RUFY3	69445	AP	2	null	null	0	0	244	421
RUFY3	69447	AT	16	null	null	0	0	227	438
RUFY3	69449	AT	22	null	null	0	0	440	225
MTHFD2L	69494	AP	3	null	null	0	0	416	249
MTHFD2L	69495	AP	6	null	null	0	0	249	416
NAAA	69561	AT	12	null	null	0	0	368	297
NAAA	69562	AT	8.2	null	null	0	0	315	350
NAAA	69565	AT	13	null	null	0	0	337	328
FAM47E	69601	AT	11	null	null	0	0	351	314
FAM47E	69602	AT	10	null	null	0	0	314	351
HNRNPD	69700	ES	7	6	8.1	0	0	321	344
ENOPH1	69707	ES	3	2	4	0	0	260	405
SEC31A	69732	ES	26.1	25.1	28	0	0	212	453
COPS4	69764	ES	11	10	12	0	0	364	301
PPM1K	69887	ES	2	1	3.1	0	0	225	440
CISD2	70154	ES	3	1	4	0	0	313	352
RPL34	70298	AT	7	null	null	0	0	192	473
RPL34	70300	AT	8	null	null	0	0	473	192
RPL34	70304	AD	1.2	1.1	3	0	0	413	252
OSTC	70305	ES	4	3	5	0	0	269	396
SEC24D	70445	ES	27	26	28	0	0	365	300
SCLT1	70587	AT	7	null	null	0	0	333	332
ELF2	70611	AT	7	null	null	0	0	308	357
ELF2	70612	AT	14	null	null	0	0	357	308
SCOC	70648	ES	7	6	8	0	0	237	428
ABCE1	70753	ES	14	13	15	0	0	253	412
GUCY1A3	70923	AT	12	null	null	0	0	238	427
GUCY1A3	70924	AT	11.2	null	null	0	0	427	238
NAF1	71008	AT	8	null	null	0	0	373	292
NAF1	71009	AT	9	null	null	0	0	304	361
TMA16	71020	ES	5	4	6.1	0	0	259	406
PALLD	71124	AT	10	null	null	0	0	342	323
PALLD	71125	AT	26	null	null	0	0	323	342
MYO10	71603	AT	44	null	null	0	0	195	470
MYO10	71604	AT	4	null	null	0	0	470	195
FBXO4	71889	ES	3	2	4	0	0	224	441
CWC27	72201	AT	11	null	null	0	0	371	294
CWC27	72202	AT	15	null	null	0	0	294	371
CENPK	72212	AT	13	null	null	0	0	295	370
CENPK	72213	AT	6.2	null	null	0	0	370	295
MAST4	72280	AT	19.2	null	null	0	0	306	359
FCHO2	72481	AT	11	null	null	0	0	285	380
FCHO2	72482	AT	28	null	null	0	0	380	285
BTF3	72485	AD	1.2	1.1	2	0	0	341	324
WDR41	72584	ES	03:04:00	2	5	0	0	197	468
WDR41	72586	ES	3	2	4	0	0	203	462
ARSK	72806	AT	11	null	null	0	0	398	267
ARSK	72807	AT	2	null	null	0	0	267	398
RIOK2	72877	AT	8.2	null	null	0	0	256	409
RIOK2	72878	AT	10	null	null	0	0	409	256
PAM	72903	ES	23.1:23.2	22	25.1	1	0	297	368
REEP5	72992	ES	04:05:00	3	6	0	0	206	459
AP3S1	73040	ES	06:07:00	5	8	0	0	379	286
HSD17B4	73080	AA	25.1	24	25.2	0	0	378	287
C5orf63	73181	AT	6.2	null	null	0	0	418	247
C5orf63	73183	AT	7	null	null	0	0	261	404
2018-09-08	73299	AT	12.3	null	null	0	0	367	298
2018-09-08	73300	AT	14	null	null	0	0	299	366
ZCCHC10	73326	AT	3	null	null	0	0	411	254
ZCCHC10	73327	AT	6.2	null	null	0	0	254	411
CDKL3	73366	AT	17	null	null	0	0	246	419
CDKL3	73367	AT	10.2	null	null	0	0	413	252
SAR1B	73412	AP	7.1	null	null	0	0	327	338
TXNDC15	73434	AP	2	null	null	0	0	401	264
TXNDC15	73435	AP	1.1	null	null	0	0	264	401
HARS	73719	AP	1	null	null	0	0	399	266
HARS	73720	AP	3.1	null	null	0	0	266	399
PCDH1	73831	AT	7	null	null	0	0	287	378
PCDH1	73832	AT	4.2	null	null	0	0	378	287
CSNK1A1	74047	ES	7	6	8.2	0	0	317	348
CD74	74080	ES	6:7.1:8:9:10.1	4	10.2	0	0	368	297
CD74	74081	ES	6:7.1:9:10.1	4	10.2	0	0	391	274
SYNPO	74103	AT	5.2	null	null	0	0	349	316
SYNPO	74104	AT	6	null	null	0	0	316	349
GALNT10	74212	AT	15	null	null	0	0	350	315
GALNT10	74213	AT	8.2	null	null	0	0	315	350
NPM1	74519	AT	13	null	null	0	0	284	381
NPM1	74520	AT	11	null	null	0	0	381	284
ERGIC1	74559	AT	12	null	null	0	0	370	295
ERGIC1	74560	AT	6.4	null	null	0	0	288	377
RPL26L1	74567	AP	2	null	null	0	0	335	330
RPL26L1	74569	AP	3.1	null	null	0	0	329	336
NSD1	74740	AT	5	null	null	0	0	420	245
NSD1	74741	AT	26	null	null	0	0	245	420
PDLIM7	74777	AT	9	null	null	0	0	257	408
PDLIM7	74778	AT	15	null	null	0	0	407	258
HNRNPAB	74844	ES	6	5.3	7	0	0	234	431
ADAMTS2	74891	AT	11	null	null	0	0	272	393
ADAMTS2	74892	AT	23	null	null	0	0	393	272
HNRNPH1	74905	ES	13	12	14	0	0	285	380
HNRNPH1	74906	AD	11.2	11.1	12	0	0	250	415
RNF130	74993	AT	10	null	null	0	0	384	281
RNF130	74994	AT	9	null	null	0	0	281	384
MAPK9	75004	AT	10.2	null	null	0	0	398	267
FLT4	75015	AT	30.2	null	null	0	0	284	381
FLT4	75016	AT	31	null	null	0	0	381	284
MGAT1	75018	AP	1	null	null	0	0	445	220
MGAT1	75020	AP	3	null	null	0	0	346	319
TRIM41	75050	RI	6.4	6.3	6.5	0	0	255	410
GNB2L1	75124	AD	1.2	1.1	2.1	0	0	325	340
DUSP22	75130	RI	7.4	7.3	7.5	0	0	284	381
TMEM14B	75314	AT	15	null	null	0	0	266	399
TBC1D7	75374	AT	12	null	null	0	0	383	282
KIF13A	75454	AT	41.2	null	null	0	0	416	249
GMNN	75535	AD	1.2	1.1	2	0	0	287	378
HMGA1	75772	AD	3.2	3.1	4.1	0	0	320	345
C6orf1	75778	AD	1.2	1.1	2.1	0	0	413	252
PPARD	75907	AT	8.2	null	null	0	0	259	406
PPARD	75908	AT	9	null	null	0	0	406	259
MTCH1	76000	AD	8.2	8.1	9	0	0	252	413
DAAM2	76055	AT	5.2	null	null	0	0	521	144
DAAM2	76056	AT	27	null	null	0	0	144	521
PRICKLE4	76139	AA	10.1	9	10.2	0	0	333	332
CCND3	76155	AP	1	null	null	0	0	352	313
KLC4	76218	AP	5.1	null	null	0	0	308	357
KLC4	76221	AP	1	null	null	0	0	357	308
MRPL2	76235	AT	2.2	null	null	0	0	369	296
MRPL2	76236	AT	7	null	null	0	0	296	369
PTK7	76245	AT	8.2	null	null	0	0	280	385
PTK7	76246	AT	21	null	null	0	0	369	296
POLR1C	76301	AT	9	null	null	0	0	406	259
POLR1C	76302	AT	10	null	null	0	0	259	406
DST	76557	AT	108	null	null	0	0	174	491
DST	76559	AT	39	null	null	0	0	491	174
EEF1A1	76757	RI	1.3	1.2	1.4	0	0	530	135
BCKDHB	76828	RI	11.2	11.1	11.3	0	0	260	405
RNGTT	76981	AT	16	null	null	0	0	379	286
RNGTT	76982	AT	14.2	null	null	0	0	286	379
CCNC	77076	AT	5.3	null	null	0	0	284	381
FYN	77273	ME	11|12	10	13	0	0	239	426
FYN	77276	ES	7.2:8	7.1	9	0	0	389	276
RWDD1	77326	ES	2	1	3	0	0	328	337
RWDD1	77327	ES	02:03:00	1	4	0	0	317	348
KPNA5	77335	AT	14.2	null	null	0	0	256	409
KPNA5	77336	AT	15	null	null	0	0	409	256
PTPRK	77492	AT	36	null	null	0	0	241	424
PTPRK	77493	AT	5.2	null	null	0	0	424	241
EPB41L2	77540	AD	20.2	20.1	21	0	0	334	331
SGK1	77776	ES	10	9	11	0	0	364	301
BCLAF1	77906	ES	13	12	14	0	0	256	409
REPS1	77956	ES	9.3	9.1	10	0	0	286	379
NUP43	78095	AT	7.2	null	null	0	0	294	371
NUP43	78096	AT	8.3	null	null	0	0	371	294
PCMT1	78104	AT	10	null	null	0	0	248	417
PCMT1	78107	AT	9.3	null	null	0	0	417	248
TMEM242	78239	AT	4	null	null	0	0	231	434
TMEM242	78240	AT	3.2	null	null	0	0	434	231
SERAC1	78254	AT	8.2	null	null	0	0	250	415
SERAC1	78255	AT	19	null	null	0	0	408	257
SOD2	78299	AP	4	null	null	0	0	317	348
SOD2	78300	AP	1	null	null	0	0	348	317
SOD2	78301	AT	5.3	null	null	0	0	491	174
SOD2	78303	AT	8.3	null	null	0	0	174	491
QKI	78404	AT	8.7	null	null	0	0	246	419
QKI	78405	AT	9	null	null	0	0	419	246
MLLT4	78446	AT	36	null	null	0	0	334	331
MLLT4	78447	AT	33.3	null	null	0	0	331	334
SUN1	78520	AT	26	null	null	0	0	316	349
SUN1	78521	AT	9.2	null	null	0	0	349	316
COX19	78556	AT	13	null	null	0	0	259	406
COX19	78557	AT	3	null	null	0	0	406	259
PSMG3	78589	AP	1	null	null	0	0	290	375
NUDT1	78611	ES	3.2	1	4	0	0	395	270
TNRC18	78662	AT	31	null	null	0	0	361	304
TNRC18	78663	AT	5.2	null	null	0	0	304	361
KLHL7	78950	AT	14	null	null	0	0	261	404
KLHL7	78952	AT	7	null	null	0	0	404	261
FAM221A	78990	ES	3.1:3.2:3.3	2	4	0	0	251	414
FAM221A	78994	ES	2:3.1:3.2:3.3	1	4	0	0	225	440
C7orf41	79112	RI	4.2	4.1	4.3	0	0	209	456
PDE1C	79185	AT	23	null	null	0	0	364	301
PDE1C	79186	AT	21	null	null	0	0	301	364
2018-09-07	79237	ES	9.2:10:11:12:13.1	9.1	13.2	0	0	388	277
KIAA0895	79246	AT	4.2	null	null	0	0	358	307
KIAA0895	79247	AT	9	null	null	0	0	307	358
MRPS24	79350	AT	3	null	null	0	0	360	305
MRPS24	79351	AT	2.2	null	null	0	0	305	360
UBE2D4	79369	AT	7.2	null	null	0	0	416	249
UBE2D4	79371	AT	9	null	null	0	0	249	416
UBE2D4	79372	ES	6	5.1	7.1	0	0	347	318
OGDH	79543	AT	11.2	null	null	0	0	279	386
OGDH	79544	AT	25	null	null	0	0	386	279
H2AFV	79570	AT	5	null	null	0	0	390	275
H2AFV	79571	AT	4.2	null	null	0	0	292	373
H2AFV	79572	AT	6	null	null	0	0	280	385
UPP1	79639	ES	5:6.1:6.2:7	4	9	0	0	351	314
EGFR	79743	AT	33	null	null	0	0	522	143
GUSB	79863	ES	3.1:3.2	2	4.1	0	0	316	349
CRCP	79873	ES	4	3	5	0	0	297	368
BCL7B	79959	ES	2	1	3	0	0	258	407
TBL2	79962	AT	10	null	null	0	0	391	274
TBL2	79963	AT	8	null	null	0	0	274	391
LAT2	80064	AT	15	null	null	0	0	278	387
LAT2	80065	AT	14	null	null	0	0	387	278
GTF2IRD2	80091	AT	17	null	null	0	0	261	404
GTF2IRD2	80092	AT	3.2	null	null	0	0	416	249
WBSCR16	80099	AT	12	null	null	0	0	318	347
WBSCR16	80100	AT	13	null	null	0	0	347	318
RHBDD2	80128	ES	2	1	3	0	0	400	265
UPK3B	80182	AT	8	null	null	0	0	395	270
UPK3B	80183	AT	6	null	null	0	0	270	395
CCDC132	80456	AT	22	null	null	0	0	295	370
ARPC1B	80609	ES	8	7	9	0	0	320	345
BUD31	80622	ES	4	3.2	6	0	0	283	382
BUD31	80623	AD	1.2	1.1	2	0	0	324	341
CPSF4	80629	AP	1	null	null	0	0	251	414
CPSF4	80630	AP	2	null	null	0	0	414	251
CPSF4	80633	AA	9.1:9.2	8	9.3	0	0	293	372
CPSF4	80635	AA	9.1	8	9.2	0	0	296	369
CPSF4	80637	ES	4	3	5	0	0	351	314
MCM7	80880	AP	2	null	null	0	0	263	402
MCM7	80881	AP	1	null	null	0	0	402	263
AP4M1	80884	AP	1	null	null	0	0	460	205
AP4M1	80885	AP	3.1	null	null	0	0	205	460
AP4M1	80887	AT	17	null	null	0	0	241	424
AP4M1	80889	AT	16.2	null	null	0	0	424	241
TAF6	80896	AP	2.1	null	null	0	0	308	357
ARMC10	81153	ES	9	8	10	0	0	277	388
ARMC10	81156	ES	08:09:00	6	10	0	0	251	414
ARMC10	81160	ES	8	6	9	0	0	286	379
DNAJC2	81185	AT	18	null	null	0	0	361	304
DNAJC2	81187	AT	3.2	null	null	0	0	304	361
SRPK2	81281	AT	22	null	null	0	0	330	335
SRPK2	81282	AT	21.4	null	null	0	0	335	330
BCAP29	81357	AT	11	null	null	0	0	278	387
BCAP29	81360	AT	13	null	null	0	0	407	258
NRCAM	81397	AT	36	null	null	0	0	152	513
NRCAM	81398	AT	35	null	null	0	0	513	152
ST7	81553	AP	1	null	null	0	0	375	290
ST7	81554	AP	3	null	null	0	0	294	371
ING3	81585	AT	4.3	null	null	0	0	349	316
ING3	81586	AT	12	null	null	0	0	316	349
CHCHD3	81833	AT	13	null	null	0	0	437	228
CHCHD3	81834	AT	3	null	null	0	0	227	438
CHCHD3	81835	AT	7	null	null	0	0	425	240
CNOT4	81884	AT	12	null	null	0	0	255	410
CNOT4	81885	AT	14	null	null	0	0	379	286
CREB3L2	81912	AT	11.2	null	null	0	0	285	380
SLC37A3	81982	AT	19	null	null	0	0	300	365
SLC37A3	81983	AT	16	null	null	0	0	365	300
DENND2A	82008	AT	14.2	null	null	0	0	309	356
DENND2A	82009	AT	20	null	null	0	0	356	309
NDUFB2	82016	AP	4	null	null	0	0	388	277
NDUFB2	82020	AT	12	null	null	0	0	329	336
GSTK1	82077	AT	7.2	null	null	0	0	389	276
GSTK1	82078	AT	8	null	null	0	0	276	389
GSTK1	82080	AD	4.2:4.3	4.1	5	0	0	293	372
GSTK1	82081	ES	4.3	4.1	5	0	0	299	366
FAM115C	82122	AT	11.2	null	null	0	0	404	261
FAM115C	82123	AT	12	null	null	0	0	261	404
KCNH2	82273	AT	16	null	null	0	0	302	363
KCNH2	82274	AT	10.2	null	null	0	0	363	302
PAXIP1-AS2	82427	AT	5.3	null	null	0	0	376	289
LMBR1	82466	AT	21	null	null	0	0	387	278
LMBR1	82468	AT	6	null	null	0	0	278	387
DNAJB6	82508	AT	11	null	null	0	0	395	270
DNAJB6	82510	AT	9.2	null	null	0	0	270	395
ANGPT2	82577	AT	8.2	null	null	0	0	384	281
ANGPT2	82578	AT	9	null	null	0	0	281	384
TNKS	82594	AP	2	null	null	0	0	322	343
TNKS	82595	AP	1.1	null	null	0	0	343	322
TNKS	82598	AT	1.2	null	null	0	0	464	201
MSRA	82599	AP	1	null	null	0	0	345	320
MSRA	82601	AP	3	null	null	0	0	318	347
PINX1	82611	ES	6	5	8	0	0	312	353
FAM86B1	82677	AT	8.3	null	null	0	0	369	296
FAM86B1	82680	AT	9	null	null	0	0	296	369
MSR1	82778	AT	10.2	null	null	0	0	349	316
MSR1	82779	AT	12	null	null	0	0	316	349
PPP3CC	83012	ES	14	13	15	0	0	285	380
CHMP7	83073	ES	4	3	5	0	0	256	409
CLU	83168	AP	1	null	null	0	0	293	372
CLU	83169	AP	2	null	null	0	0	396	269
CLU	83170	AP	3.1	null	null	0	0	379	286
SCARA3	83172	AT	6	null	null	0	0	234	431
SCARA3	83173	AT	7	null	null	0	0	431	234
ESCO2	83184	AT	14	null	null	0	0	264	401
ESCO2	83185	AT	11.2	null	null	0	0	401	264
TMEM66	83262	RI	2.3	2.2	2.4	0	0	360	305
TMEM66	83263	AA	2.1	1.2	2.2	0	0	318	347
LEPROTL1	83274	AT	10	null	null	0	0	301	364
DCTN6	83284	ES	3	2	4	0	0	243	422
TTI2	83333	RI	1.2	1.1	1.3	0	0	284	381
ASH2L	83368	AP	2	null	null	0	0	413	252
ASH2L	83369	AP	1	null	null	0	0	252	413
GINS4	83515	AT	6.3	null	null	0	0	399	266
GINS4	83516	AT	3.2	null	null	0	0	266	399
IKBKB	83586	AT	22.2	null	null	0	0	371	294
IKBKB	83590	AT	8	null	null	0	0	289	376
HGSNAT	83759	AP	1	null	null	0	0	446	219
HGSNAT	83760	AP	12	null	null	0	0	219	446
HGSNAT	83762	AT	10.2	null	null	0	0	220	445
HGSNAT	83763	AT	20	null	null	0	0	445	220
ASPH	83968	AT	22	null	null	0	0	438	227
ASPH	83970	AT	33	null	null	0	0	394	271
TERF1	84141	ES	7	6	8	0	0	257	408
RPL7	84149	AD	2.2	2.1	3.1	0	0	234	431
TCEB1	84200	AT	8	null	null	0	0	388	277
TCEB1	84201	AT	9	null	null	0	0	277	388
TCEB1	84216	AD	1.2	1.1	6	0	0	309	356
RAD54B	84553	AT	16	null	null	0	0	315	350
RAD54B	84556	AT	4.2	null	null	0	0	350	315
RPL30	84641	RI	1.2	1.1	1.3	0	0	439	226
OXR1	84848	AT	12.2	null	null	0	0	456	209
OXR1	84849	AT	21	null	null	0	0	209	456
TATDN1	85085	AD	4.2	4.1	5	0	0	375	290
SCRIB	85500	ES	36	35	37	0	0	349	316
PUF60	85504	ES	3	1	4	0	0	254	411
RPL8	85646	AD	1.2	1.1	1.4	0	0	382	283
ZNF517	85650	AT	7	null	null	0	0	308	357
ZNF7	85657	AT	8.2	null	null	0	0	381	284
ZNF7	85658	AT	7	null	null	0	0	307	358
CBWD1	85691	ES	9.1	8	10	0	0	346	319
DOCK8	85698	AT	18.2	null	null	0	0	359	306
KDM4C	85826	AT	5.2	null	null	0	0	456	209
SNAPC3	85916	RI	9.2	9.1	9.3	0	0	287	378
NFX1	86101	AT	25	null	null	0	0	384	281
TPM2	86275	AT	10	null	null	0	0	340	325
TPM2	86276	AT	11.2	null	null	0	0	325	340
TPM2	86277	AA	11.1	9	11.2	0	0	352	313
GLIPR2	86325	ES	6	5	7	0	0	270	395
CLTA	86332	ES	6.1	4	7.1	0	0	388	277
CBWD5	86506	ES	8	7	10	0	0	151	514
C9orf85	86575	AT	7.2	null	null	0	0	322	343
C9orf85	86576	AT	6	null	null	0	0	343	322
CEP78	86655	AT	17	null	null	0	0	300	365
CEP78	86656	AT	16.2	null	null	0	0	365	300
RASEF	86676	AT	2	null	null	0	0	160	505
RASEF	86677	AT	18	null	null	0	0	505	160
KIF27	86698	AT	6	null	null	0	0	307	358
NAA35	86741	AT	25	null	null	0	0	445	220
NAA35	86742	AT	13	null	null	0	0	220	445
CTSL	86778	AD	1.2	1.1	2	0	0	262	403
S1PR3	86790	AP	1	null	null	0	0	282	383
S1PR3	86791	AP	2.1	null	null	0	0	383	282
FAM120A	86915	AT	10.2	null	null	0	0	376	289
FAM120A	86916	AT	19	null	null	0	0	289	376
ZNF169	86925	AT	5	null	null	0	0	257	408
ZNF169	86927	AT	6.2	null	null	0	0	422	243
FAM206A	87149	AT	6	null	null	0	0	291	374
FAM206A	87150	AT	7	null	null	0	0	374	291
ZNF483	87211	AT	6	null	null	0	0	287	378
ZNF483	87212	AT	8	null	null	0	0	404	261
PTGR1	87217	AT	12.2	null	null	0	0	294	371
PTGR1	87218	AT	13	null	null	0	0	371	294
PTGR1	87219	AA	12.1	11	12.2	0	0	315	350
PHF19	87401	AT	5.2	null	null	0	0	406	259
PHF19	87402	AT	16	null	null	0	0	259	406
RC3H2	87484	AT	22	null	null	0	0	250	415
RC3H2	87485	AT	4.2	null	null	0	0	428	237
RC3H2	87487	AT	19.2	null	null	0	0	416	249
MVB12B	87596	AT	12	null	null	0	0	192	473
MVB12B	87597	AT	8.2	null	null	0	0	473	192
RALGPS1	87611	AT	14	null	null	0	0	221	444
AK1	87674	AP	2	null	null	0	0	508	157
URM1	87744	AA	2.1	1	2.2	0	0	358	307
SET	87775	AP	1	null	null	0	0	435	230
SET	87776	AP	3	null	null	0	0	230	435
SH3GLB2	87808	RI	14.2	14.1	14.3	0	0	225	440
PPP2R4	87831	AP	12	null	null	0	0	328	337
PPP2R4	87833	AP	11	null	null	0	0	407	258
PPP2R4	87834	AP	14.1	null	null	0	0	457	208
FNBP1	87876	AT	19	null	null	0	0	241	424
FNBP1	87877	AT	18.2	null	null	0	0	424	241
SARDH	88078	AT	24	null	null	0	0	284	381
SARDH	88080	AT	8	null	null	0	0	377	288
GPSM1	88154	AT	9.2	null	null	0	0	418	247
GPSM1	88155	AT	16	null	null	0	0	247	418
EXD3	88296	AT	3	null	null	0	0	400	265
EXD3	88298	AT	27	null	null	0	0	294	371
NSMF	88322	ES	7	4	9.2	0	0	346	319
EHMT1	88340	AT	31	null	null	0	0	283	382
TRAPPC2	88516	RI	6.2	6.1	6.3	0	0	384	281
DYNLT3	88789	AT	6.2	null	null	0	0	278	387
DYNLT3	88790	AT	7	null	null	0	0	387	278
CXorf36	88882	AT	3	null	null	0	0	386	279
CXorf36	88883	AT	6	null	null	0	0	279	386
UXT	88940	ES	3	2	4	0	0	301	364
UXT	88941	RI	1.2	1.1	1.3	0	0	393	272
OTUD5	89046	RI	10.2	10.1	10.3	0	0	247	418
MAGED2	89246	AP	3	null	null	0	0	439	226
MAGED2	89252	RI	5.3	5.2	5.4	0	0	356	309
TRO	89255	AD	12.2:12.3	12.1	13	0	0	274	391
FAM104B	89277	AT	5	null	null	0	0	301	364
FAM104B	89278	AT	4.2	null	null	0	0	364	301
RRAGB	89285	ES	4	3	5	0	0	285	380
LAS1L	89320	AD	11.2	11.1	12	0	0	299	366
LAS1L	89321	ES	9	8	10	0	0	314	351
KIF4A	89372	AT	29	null	null	0	0	294	371
KIF4A	89373	AT	32	null	null	0	0	371	294
HDAC8	89461	AT	4.3	null	null	0	0	420	245
MAGT1	89535	AT	11	null	null	0	0	398	267
MAGT1	89536	AT	4	null	null	0	0	267	398
NGFRAP1	89729	AP	2.1	null	null	0	0	393	272
MORF4L2	89764	AP	2	null	null	0	0	340	325
MORF4L2	89765	AP	1	null	null	0	0	329	336
TMSB15B	89787	AT	6	null	null	0	0	297	368
TMSB15B	89788	AT	4	null	null	0	0	367	298
TBC1D8B	89806	AT	7.2	null	null	0	0	208	457
TBC1D8B	89808	AT	22	null	null	0	0	460	205
PLS3	89927	ES	5	3	6	0	0	342	323
LAMP2	89999	AT	10	null	null	0	0	270	395
LAMP2	90000	AT	11	null	null	0	0	414	251
GRIA3	90012	AT	6	null	null	0	0	491	174
GRIA3	90013	AT	21	null	null	0	0	190	475
AIFM1	90067	AP	1	null	null	0	0	362	303
AIFM1	90068	AP	11.1	null	null	0	0	303	362
MAP7D3	90197	AT	21	null	null	0	0	298	367
MAP7D3	90198	AT	20	null	null	0	0	367	298
IDS	90291	AT	14	null	null	0	0	238	427
IDS	90292	AT	12	null	null	0	0	439	226
VMA21	90365	AP	1	null	null	0	0	389	276
VMA21	90366	AP	3	null	null	0	0	276	389
TMLHE	90681	AT	7	null	null	0	0	430	235
TMLHE	90682	AT	9	null	null	0	0	235	430
TMEM151B	97223	AT	4	null	null	0	0	429	236
TMEM151B	97224	AT	3	null	null	0	0	236	429
EEF1A1	319302	ES	1.4:2:3:4:5	1.3	6	1	0	418	247
RPL13	392312	AD	1.3:1.4	1.2	2	1	0	424	241
ERI3	2552	ES	3	2.2	5	0	1.11022e-16	285	380
HHLA3	3400	AT	6	null	null	0	1.11022e-16	379	286
HHLA3	3401	AT	5	null	null	0	1.11022e-16	286	379
USP33	3534	ES	2	1	3	0	1.11022e-16	285	380
CERS2	7527	AT	12	null	null	0	1.11022e-16	366	299
CERS2	7528	AT	11	null	null	0	1.11022e-16	299	366
TAGLN2	8422	AP	2	null	null	0	1.11022e-16	424	241
PFKFB2	9616	AT	18	null	null	0	1.11022e-16	356	309
PFKFB2	9617	AT	17	null	null	0	1.11022e-16	309	356
NENF	9730	ES	2	1	3	1	1.11022e-16	324	341
PHYHIPL	11819	AP	2	null	null	0	1.11022e-16	338	327
PHYHIPL	11820	AP	1	null	null	0	1.11022e-16	327	338
PPP3CB	12155	ES	16	15.1	17	0	1.11022e-16	238	427
UROS	13430	AT	7	null	null	0	1.11022e-16	403	262
LDHA	14616	ES	9	8.3	10.1	0	1.11022e-16	170	495
C11orf48	16390	RI	1.2:1.3:1.4	1.1	1.5	0	1.11022e-16	234	431
ARL2	16726	RI	5.2	5.1	5.3	0	1.11022e-16	303	362
NCAM1	18767	AT	21	null	null	0	1.11022e-16	337	328
NCAM1	18768	AT	18	null	null	0	1.11022e-16	328	337
PEX5	20088	AA	11.1	10	11.2	0	1.11022e-16	259	406
TTLL5	28520	AT	5.2	null	null	0	1.11022e-16	301	364
GCHFR	30031	AP	3.1	null	null	0	1.11022e-16	308	357
LUC7L	32841	RI	10.3	10.2	10.4	0	1.11022e-16	369	296
MSL1	40842	AT	3.2	null	null	0	1.11022e-16	355	310
MSL1	40843	AT	9	null	null	0	1.11022e-16	310	355
RPL27	41174	AP	1	null	null	0	1.11022e-16	459	206
SLC39A11	43200	AT	8	null	null	0	1.11022e-16	411	254
SAP30BP	43478	ES	12	11	13	0	1.11022e-16	389	276
TLE2	46642	ES	22	21	23.1	0	1.11022e-16	288	377
HNRNPM	47235	ES	11	10	12	0	1.11022e-16	322	343
ZNF333	48017	AT	17	null	null	0	1.11022e-16	417	248
EML2	50501	ES	09:10:00	8	11	0	1.11022e-16	220	445
SEPW1	50671	AD	4.2	4.1	5	0	1.11022e-16	341	324
RPL28	52094	AT	5	null	null	0	1.11022e-16	332	333
CAMKMT	53453	AT	4	null	null	0	1.11022e-16	442	223
FN1	57365	RI	40.3	40.2	40.4	0	1.11022e-16	329	336
PCED1A	58556	AP	1	null	null	0	1.11022e-16	407	258
PCED1A	58557	AP	2	null	null	0	1.11022e-16	258	407
TMEM230	58646	AD	1.2:1.3	1.1	4	0	1.11022e-16	389	276
GNAS	60004	AA	8.1	5	8.2	0	1.11022e-16	322	343
ARFGAP1	60110	AA	14.1	12	14.2	0	1.11022e-16	278	387
NHP2L1	62447	AP	1	null	null	0	1.11022e-16	400	265
ATP2C1	66763	ES	29.1:29.2	28	30	0	1.11022e-16	265	400
MCCC1	67769	AP	2	null	null	0	1.11022e-16	330	335
RPL35A	68339	AD	1.2	1.1	2	0	1.11022e-16	452	213
OCIAD1	69239	AD	2.3	2.2	3	0	1.11022e-16	281	384
UBE2D3	70149	AD	2.2:2.3	2.1	3.3	0	1.11022e-16	311	354
REEP5	72993	ES	5	3	6	0	1.11022e-16	268	397
ATG12	73038	ES	2	1.1	3	0	1.11022e-16	349	316
ACSL6	73246	AT	27	null	null	0	1.11022e-16	125	540
ACSL6	73248	AT	39	null	null	0	1.11022e-16	540	125
SAR1B	73415	AP	2	null	null	0	1.11022e-16	350	315
MGAT1	75021	AP	6	null	null	0	1.11022e-16	393	272
MDH2	80161	ES	3	1	4	0	1.11022e-16	266	399
BUD31	80617	AP	5	null	null	0	1.11022e-16	336	329
TAF6	80895	AP	1	null	null	0	1.11022e-16	356	309
NDUFB2	82022	AT	11.3	null	null	0	1.11022e-16	343	322
RMDN1	84375	ES	9.1	8	10	0	1.11022e-16	263	402
ZFP41	85401	AT	3	null	null	0	1.11022e-16	378	287
MAF1	85534	RI	6.2	6.1	6.3	0	1.11022e-16	375	290
DOCK8	85701	AT	55	null	null	0	1.11022e-16	306	359
RALGPS1	87609	AT	13	null	null	0	1.11022e-16	482	183
LMNA	8178	AT	19.3	null	null	0	2.22045e-16	374	291
LMNA	8179	AT	17.2	null	null	0	2.22045e-16	291	374
VSTM4	11498	AT	9	null	null	0	2.22045e-16	358	307
VSTM4	11499	AT	3	null	null	0	2.22045e-16	307	358
ZNF365	11878	AT	7	null	null	0	2.22045e-16	420	245
MPPED2	14793	AT	9	null	null	0	2.22045e-16	331	334
MPPED2	14794	AT	10	null	null	0	2.22045e-16	334	331
NDUFS3	15783	AT	6	null	null	0	2.22045e-16	334	331
WDR74	16457	ES	11	10	12	0	2.22045e-16	239	426
INTS4	17989	AT	5.3	null	null	0	2.22045e-16	284	381
UGGT2	26130	AT	8	null	null	0	2.22045e-16	349	316
ANKRD10	26273	ES	5	3	6.1	0	2.22045e-16	310	355
GCHFR	30029	AP	1	null	null	0	2.22045e-16	374	291
CASC4	30334	AT	7	null	null	0	2.22045e-16	366	299
CASC4	30335	AT	11	null	null	0	2.22045e-16	299	366
ZNF280D	30771	AT	30	null	null	0	2.22045e-16	279	386
SLC16A3	44301	AP	4.1	null	null	0	2.22045e-16	357	308
ZNF519	44758	AT	7	null	null	0	2.22045e-16	380	285
TXNL4A	46289	ES	4	3	7.2	0	2.22045e-16	343	322
TMEM205	47667	ES	2.3:2.5	2.2	2.6	0	2.22045e-16	374	291
CCDC124	48385	AP	1	null	null	0	2.22045e-16	375	290
CCDC124	48386	AP	2	null	null	0	2.22045e-16	290	375
CALM2	53491	ES	3	2	4	0	2.22045e-16	334	331
FN1	57395	ES	40.1:40.2	39	40.4	0	2.22045e-16	291	374
ZFYVE28	68561	AT	9	null	null	0	2.22045e-16	397	268
GNPDA2	69149	AT	6.2	null	null	0	2.22045e-16	330	335
GNPDA2	69150	AT	7	null	null	0	2.22045e-16	335	330
SAR1B	73418	ES	6	5.2	8	0	2.22045e-16	341	324
SSR1	75255	AT	8	null	null	0	2.22045e-16	298	367
ECHDC1	77467	ES	7	6.3	10.2	0	2.22045e-16	309	356
SOD2	78304	RI	8.2	8.1	8.3	0	2.22045e-16	226	439
FBXL18	78666	AT	5	null	null	0	2.22045e-16	275	390
C7orf41	79113	ES	3	1	4.1	0	2.22045e-16	235	430
GTF2IRD2	80093	AT	16	null	null	0	2.22045e-16	338	327
BUD31	80615	AP	1.1	null	null	0	2.22045e-16	331	334
BAI2	1501	ES	26	25	27	0	3.33067e-16	334	331
FAM102B	3940	AT	12	null	null	0	3.33067e-16	360	305
FAM102B	3941	AT	11	null	null	0	3.33067e-16	305	360
OAZ3	7651	AP	1	null	null	0	3.33067e-16	383	282
ATP8B2	7832	AT	31	null	null	0	3.33067e-16	342	323
DISC1	10282	AT	12	null	null	0	3.33067e-16	325	340
DGKZ	15546	ES	11	10.2	12	0	3.33067e-16	276	389
PHB2	20047	ES	3.2:4.1	3.1	4.2	0	3.33067e-16	327	338
PPHLN1	21221	ES	10	9	11	0	3.33067e-16	334	331
CS	22418	ES	6	5.2	7	0	3.33067e-16	329	336
LTA4H	23823	ES	18.2	17	19	0	3.33067e-16	286	379
UBC	25164	RI	1.6:1.7	1.5	1.8	0	3.33067e-16	341	324
FBN1	30497	AT	2.2	null	null	0	3.33067e-16	350	315
FBN1	30499	AT	66	null	null	0	3.33067e-16	315	350
RAB34	39959	AA	8.1:8.2	7	8.3	0	3.33067e-16	275	390
LUC7L3	42474	RI	12.3:12.4:12.5	12.2	12.6	0	3.33067e-16	286	379
DDX5	43063	ES	4.2:5:6.1:6.2:7:8.1	4.1	8.2	0	3.33067e-16	298	367
ZNF44	47791	AT	6.2	null	null	0	3.33067e-16	357	308
ZNF586	52336	AT	4	null	null	0	3.33067e-16	356	309
ACYP2	53569	AT	11	null	null	0	3.33067e-16	337	328
SUMO1	56930	RI	8.2	8.1	8.3	0	3.33067e-16	284	381
EDEM2	59064	AP	1	null	null	0	3.33067e-16	348	317
APP	60283	ES	10	9	11	0	3.33067e-16	350	315
ARL6IP5	65577	ES	3	1	4.1	0	3.33067e-16	356	309
PHLDB2	66063	AT	22	null	null	0	3.33067e-16	341	324
EIF4E	70011	ES	8	7.2	9	0	3.33067e-16	352	313
NAA15	70629	AT	23	null	null	0	3.33067e-16	291	374
NAA15	70630	AT	20	null	null	0	3.33067e-16	374	291
CREB3L2	81913	AT	5.2	null	null	0	3.33067e-16	422	243
CIZ1	87718	ES	6	5	7	0	3.33067e-16	236	429
NECAP2	821	RI	9.3	9.2	9.4	0	4.44089e-16	276	389
ADAMTSL4	7486	AT	16.2	null	null	0	4.44089e-16	390	275
ADAMTSL4	7487	AT	20	null	null	0	4.44089e-16	275	390
DCAF8	8439	AT	10.2	null	null	0	4.44089e-16	387	278
DCAF8	8440	AT	21	null	null	0	4.44089e-16	278	387
GGPS1	10344	AP	3	null	null	0	4.44089e-16	318	347
PRSS23	18201	AT	2.3	null	null	0	4.44089e-16	326	339
PRSS23	18202	AT	6	null	null	0	4.44089e-16	339	326
MYL6	22386	RI	1.2:1.3	1.1	1.4	0	4.44089e-16	374	291
DYNLL1	24762	AA	5.1	4.4	5.2	0	4.44089e-16	300	365
ZNF410	28327	ES	15	13	16	0	4.44089e-16	330	335
SLIRP	28618	AT	6	null	null	0	4.44089e-16	388	277
BRF1	29611	AT	4.2	null	null	0	4.44089e-16	418	247
BRF1	29612	AT	20.2	null	null	0	4.44089e-16	247	418
UBL7	31724	AD	1.2	1.1	3	0	4.44089e-16	356	309
NARF	44397	ES	11.2:12	11.1	13.1	0	4.44089e-16	331	334
CIRBP	46435	RI	8.3	8.2	8.4	0	4.44089e-16	424	241
COMMD1	53712	ES	2	1	3	0	4.44089e-16	319	346
DNAJC10	56461	AT	12	null	null	0	4.44089e-16	324	341
DNAJC10	56462	AT	26	null	null	0	4.44089e-16	341	324
COPS8	58099	ES	2	1	3	0	4.44089e-16	390	275
PCNP	65953	ES	4	3	5	0	4.44089e-16	302	363
PAM	72904	ES	23.2	22	25.1	1	4.44089e-16	345	320
CCDC132	80455	AT	30	null	null	0	4.44089e-16	357	308
VPS45	7421	ES	16	15	17	0	5.55112e-16	299	366
OAZ3	7652	AP	3	null	null	0	5.55112e-16	278	387
FAM13C	11829	AT	16	null	null	0	5.55112e-16	376	289
TIMM10B	14144	AT	5	null	null	0	5.55112e-16	359	306
MAP6	17874	AT	3.2	null	null	0	5.55112e-16	351	314
MAP6	17875	AT	4	null	null	0	5.55112e-16	314	351
CCDC53	24023	ES	5	2	6	0	5.55112e-16	301	364
SCG5	29821	ES	5	4.2	6	0	5.55112e-16	256	409
RPL36	46863	AD	4.2:4.3	4.1	4.5	0	5.55112e-16	382	283
2018-03-02	47231	ES	5	4	6.1	0	5.55112e-16	296	369
CNRIP1	53836	AT	2.2	null	null	0	5.55112e-16	403	262
SF3B1	56678	RI	4.2	4.1	4.3	0	5.55112e-16	222	443
RPN2	59332	ES	17	16	18	0	5.55112e-16	368	297
ATP5J	60267	AD	1.4	1.3	3	0	5.55112e-16	347	318
SAP30L	74220	ES	00:02:03.100000	1	3.2	0	5.55112e-16	125	540
TBC1D7	75375	AT	8.2	null	null	0	5.55112e-16	304	361
AP3M2	83557	AT	9	null	null	0	5.55112e-16	255	410
AP3M2	83558	AT	6.2	null	null	0	5.55112e-16	410	255
ACAP3	74	ES	21	20	22	0	6.66134e-16	256	409
PPIE	1902	AT	12	null	null	0	6.66134e-16	341	324
RNF220	2554	AP	1.1	null	null	0	6.66134e-16	393	272
CADM1	18853	ES	9	8	10	0	6.66134e-16	273	392
TIRAP	19384	AT	6.2	null	null	0	6.66134e-16	402	263
PCBP2	22048	AA	16.1	15	16.2	0	6.66134e-16	322	343
C15orf61	31326	AP	2	null	null	0	6.66134e-16	397	268
C15orf61	31327	AP	1	null	null	0	6.66134e-16	268	397
MORF4L1	32135	AD	3.2	3.1	4	0	6.66134e-16	374	291
ZSCAN2	32291	AT	4	null	null	0	6.66134e-16	391	274
AP2S1	50597	AP	2	null	null	0	6.66134e-16	431	234
KIAA1430	71331	AT	4	null	null	0	6.66134e-16	318	347
KIAA1430	71332	AT	6	null	null	0	6.66134e-16	347	318
BAALC	84790	AT	2	null	null	0	6.66134e-16	415	250
AK1	87675	AP	1	null	null	0	6.66134e-16	248	417
DCN	23652	AT	12	null	null	0	7.77156e-16	312	353
SLC25A3	23862	RI	1.2:1.3	1.1	1.4	0	7.77156e-16	401	264
SMAD2	45449	AT	11.2	null	null	0	7.77156e-16	415	250
SMAD2	45450	AT	12	null	null	0	7.77156e-16	250	415
PHF20L1	85192	AT	10.2	null	null	0	7.77156e-16	295	370
PHF20L1	85193	AT	23	null	null	0	7.77156e-16	370	295
UBE2J2	48	ES	6.1	5	7	0	8.88178e-16	421	244
ST5	14273	ES	8	7	9	0	8.88178e-16	290	375
DDX10	18623	AT	17.2	null	null	0	8.88178e-16	275	390
DDX10	18624	AT	18	null	null	0	8.88178e-16	390	275
MYEF2	30479	AT	6	null	null	0	8.88178e-16	381	284
SLC39A3	46621	AT	4	null	null	0	8.88178e-16	392	273
RHOA	64856	ES	5	4	6	0	8.88178e-16	333	332
FDFT1	82642	AP	3.1	null	null	0	8.88178e-16	408	257
DNM3	9001	AT	18.2	null	null	0	9.99201e-16	465	200
ARGLU1	26233	ES	4	3	5	0	9.99201e-16	327	338
GTF2H2C	72386	AT	9	null	null	0	9.99201e-16	329	336
QKI	78411	AA	8.5	8.2	8.6	0	9.99201e-16	255	410
TSC22D4	80951	AA	2.1	1	2.2	0	9.99201e-16	256	409
RPS6KB2	17204	ES	6.2	5.1	7	0	1.11022e-15	342	323
CRELD2	62760	ES	6	5	7	0	1.11022e-15	380	285
RPS23	72694	ES	3.2:3.4:3.5	3.1	3.6	0	1.11022e-15	328	337
PSMA2	79317	AT	6.2	null	null	0	1.11022e-15	312	353
PPP1CC	24497	AP	1	null	null	0	1.22125e-15	278	387
PPP1CC	24498	AP	2.1	null	null	0	1.22125e-15	387	278
FAM96A	31085	ES	2	1	3	0	1.22125e-15	357	308
CALCOCO2	42231	ES	3	2	6	0	1.22125e-15	300	365
WRB	60626	AP	1.1	null	null	0	1.22125e-15	277	388
WRB	60627	AP	2	null	null	0	1.22125e-15	388	277
HNRNPAB	74846	AD	5.3	5.2	7	0	1.22125e-15	319	346
CROT	80323	AT	5.2	null	null	0	1.22125e-15	374	291
MCMDC2	84042	AT	9.2	null	null	0	1.22125e-15	435	230
INTS8	84574	ES	21	20.3	22	0	1.22125e-15	387	278
GSN	87423	AT	30.2	null	null	0	1.22125e-15	412	253
GSN	87424	AT	31	null	null	0	1.22125e-15	253	412
TPM3	7789	AT	15	null	null	0	1.33227e-15	278	387
RPS3	17836	AT	8	null	null	0	1.33227e-15	353	312
APP	60286	ES	09:10:00	8	11	0	1.33227e-15	311	354
QDPR	68858	ES	3	1	4	0	1.33227e-15	264	401
BTN3A2	75612	AT	12	null	null	0	1.33227e-15	302	363
BTN3A2	75615	AT	11.2	null	null	0	1.33227e-15	363	302
TATDN1	85090	ES	3	2	4.1	0	1.33227e-15	279	386
PHF6	90148	AT	10.3	null	null	0	1.33227e-15	365	300
ILK	14169	RI	5.2	5.1	5.3	0	1.44329e-15	350	315
FAM98B	29919	AT	8	null	null	0	1.44329e-15	387	278
FAM98B	29920	AT	7.2	null	null	0	1.44329e-15	278	387
ZNF506	48680	AT	5	null	null	0	1.44329e-15	268	397
SNRPA	50001	ES	3	2	4	0	1.44329e-15	357	308
SRRT	81018	AA	19.1	18	19.2	0	1.44329e-15	332	333
ATP8B2	7833	AT	16	null	null	0	1.55431e-15	315	350
PARD3	11207	AT	23	null	null	0	1.55431e-15	408	257
VAMP2	39106	AD	2.2	2.1	3	0	1.55431e-15	429	236
TMEM14B	75309	AT	9	null	null	0	1.55431e-15	350	315
MIER1	3337	RI	16.3	16.2	16.4	0	1.66533e-15	120	545
PCBP2	22056	ES	13	11.2	14.1	0	1.66533e-15	313	352
C5orf45	74971	ES	4:5.1:5.2	2.1	6	0	1.66533e-15	289	376
PHF8	89235	RI	26.2	26.1	26.3	0	1.66533e-15	283	382
CXCL12	11342	AT	5.2	null	null	0	1.77636e-15	392	273
PPP1CC	24503	RI	5.2	5.1	5.3	0	1.77636e-15	363	302
PCNXL4	27768	ES	11	10	12	0	1.77636e-15	366	299
SHF	30410	AT	9.2	null	null	0	1.77636e-15	321	344
SHF	30411	AT	10	null	null	0	1.77636e-15	344	321
CLN3	35719	ES	17	15	18	0	1.77636e-15	322	343
RECQL5	43465	AT	8.3	null	null	0	1.77636e-15	413	252
RECQL5	43466	AT	20	null	null	0	1.77636e-15	252	413
PCNP	65959	ES	2.1:2.2:2.3	1	3	0	1.77636e-15	319	346
GSTCD	70253	AT	7	null	null	0	1.77636e-15	322	343
GSTCD	70254	AT	14	null	null	0	1.77636e-15	343	322
IK	73709	ES	3	2	4	0	1.88738e-15	311	354
MRPL37	3137	AT	8	null	null	0	1.9984e-15	370	295
MRPL37	3138	AT	7	null	null	0	1.9984e-15	295	370
NAA60	33520	AP	1	null	null	0	1.9984e-15	386	279
NPIPB3	34463	ES	8.8:9:10:11:12.1	8.7	12.2	0	1.9984e-15	365	300
TBCD	44420	AT	22	null	null	0	1.9984e-15	404	261
TBCD	44421	AT	41	null	null	0	1.9984e-15	261	404
USP39	54316	RI	14.2	14.1	14.3	0	1.9984e-15	262	403
TTLL3	63208	RI	12.2	12.1	12.3	0	1.9984e-15	299	366
UBE2E1	63718	ES	4	2	5	0	1.9984e-15	224	441
AK2	1654	ES	02:03:00	1	4	0	2.10942e-15	259	406
SZT2	2177	AT	74	null	null	0	2.10942e-15	387	278
DNAJC17	30039	AD	9.2	9.1	10.1	0	2.10942e-15	380	285
ATXN2L	35854	RI	22.2:22.3:22.4:22.5	22.1	22.6	0	2.10942e-15	307	358
ATXN7L1	81308	AT	4	null	null	0	2.10942e-15	398	267
FAM120AOS	86912	AP	1	null	null	0	2.10942e-15	336	329
FAM120AOS	86913	AP	2	null	null	0	2.10942e-15	329	336
UGGT2	26131	AT	11	null	null	0	2.22045e-15	410	255
SHPK	38461	AT	7.4	null	null	0	2.22045e-15	450	215
TRIM11	10206	AP	2.1	null	null	0	2.33147e-15	354	311
TRIM11	10207	AP	1	null	null	0	2.33147e-15	311	354
DENND5A	14303	AD	23.2	23.1	24	0	2.33147e-15	294	371
MAP4	64556	ES	19	18	20	0	2.33147e-15	257	408
TMEM175	68431	ES	4.1:4.2	3	5.1	0	2.33147e-15	344	321
RASGEF1B	69694	AT	15	null	null	0	2.33147e-15	333	332
RASGEF1B	69695	AT	5.2	null	null	0	2.33147e-15	332	333
EEF1D	85443	ES	8.3:9:10.1:10.2:11:12.1:12.2:13.1	8.2	13.2	0	2.33147e-15	347	318
TRIOBP	62152	AT	26	null	null	0	2.44249e-15	257	408
TRIOBP	62153	AT	19	null	null	0	2.44249e-15	408	257
NONO	89421	ES	2	1	4	0	2.44249e-15	302	363
APITD1	613	AT	6	null	null	0	2.55351e-15	356	309
APITD1	614	AT	5	null	null	0	2.55351e-15	309	356
PPIE	1901	AT	10	null	null	0	2.55351e-15	318	347
C12orf76	24405	AT	11	null	null	0	2.55351e-15	414	251
FUS	36248	AA	4.1	3	4.2	0	2.55351e-15	337	328
EGFR	79740	AT	11.2	null	null	0	2.55351e-15	495	170
NEU3	17812	AT	6	null	null	0	2.66454e-15	319	346
MAP2K5	31329	AP	2	null	null	0	2.66454e-15	453	212
TMEM19	23410	AT	5.2	null	null	0	2.77556e-15	311	354
TMEM19	23411	AT	6	null	null	0	2.77556e-15	354	311
COA5	54638	AT	3	null	null	0	2.77556e-15	302	363
COA5	54639	AT	4	null	null	0	2.77556e-15	363	302
BIN1	55202	ES	7	6	8	0	2.77556e-15	374	291
RPL24	65970	ES	5.1	4	6	0	2.77556e-15	286	379
FASTK	82338	ES	3.1:3.2:4	2	5.1	0	2.77556e-15	254	411
MRPL10	42104	ES	2.2	1.1	3	0	2.88658e-15	308	357
DTYMK	58406	ES	3	2	4	0	2.88658e-15	302	363
ATXN7L1	81310	AT	17.2	null	null	0	2.88658e-15	287	378
RBM33	82438	AT	7.2	null	null	0	2.88658e-15	440	225
RBM33	82439	AT	20	null	null	0	2.88658e-15	225	440
PPP2R4	87835	AP	13	null	null	0	2.88658e-15	404	261
VAMP3	509	AP	1	null	null	0	2.9976e-15	286	379
VAMP3	510	AP	2	null	null	0	2.9976e-15	379	286
GFAP	41911	AT	8	null	null	0	2.9976e-15	429	236
PAM	72901	ES	23.1:23.2	22	25.2	0	2.9976e-15	297	368
DENND1A	87515	AT	22	null	null	0	2.9976e-15	434	231
TPGS2	45263	AT	11	null	null	0	3.10862e-15	379	286
DYNC1I2	55952	AA	7.1:7.2	4	7.3	0	3.10862e-15	362	303
MT1E	36479	RI	2.2	2.1	2.3	0	3.21965e-15	397	268
ZSWIM7	39396	ES	5.1:5.2	4	6	0	3.21965e-15	352	313
AP2M1	67841	ES	7	6	8	0	3.21965e-15	263	402
GPR137	16623	ES	9	8	10.1	0	3.33067e-15	269	396
TMED2	25081	AP	1	null	null	0	3.33067e-15	297	368
TMED2	25082	AP	2.1	null	null	0	3.33067e-15	368	297
RUVBL2	50865	ES	1.4:1.5:1.6	1.2	2	0	3.33067e-15	380	285
DHX30	64544	ES	4	3	5	0	3.33067e-15	373	292
SERPINH1	17867	AP	4.1	null	null	0	3.44169e-15	393	272
SLC25A26	65542	AT	15	null	null	0	3.55271e-15	364	301
SLC25A26	65543	AT	13.4	null	null	0	3.55271e-15	301	364
ST7	81558	AT	20	null	null	0	3.66374e-15	266	399
ZNF773	52278	AT	6.3	null	null	0	3.77476e-15	296	369
ZNF773	52279	AT	4	null	null	0	3.77476e-15	369	296
CELF1	15763	AA	18.1:18.2	17	18.3	0	3.88578e-15	308	357
REXO2	18830	AP	1	null	null	0	3.88578e-15	326	339
REXO2	18831	AP	5.1	null	null	0	3.88578e-15	339	326
ZNF586	52338	AT	6	null	null	0	3.88578e-15	334	331
RPS3	17835	AT	7.2	null	null	0	3.9968e-15	313	352
TRIM69	30362	AP	1	null	null	0	3.9968e-15	315	350
TRIM69	30364	AP	3.1	null	null	0	3.9968e-15	350	315
HM13	58890	ES	12.1:12.2	11	13	0	4.10783e-15	400	265
LDHA	14607	AP	1	null	null	0	4.21885e-15	222	443
LDHA	14608	AP	2.1	null	null	0	4.21885e-15	443	222
PHF12	40027	RI	12.2	12.1	12.3	0	4.21885e-15	327	338
HIVEP1	75356	AT	3	null	null	0	4.21885e-15	301	364
HIVEP1	75357	AT	10	null	null	0	4.21885e-15	364	301
CERS5	21660	ES	17.2	16	18	0	4.32987e-15	371	294
CCDC40	44016	AT	11	null	null	0	4.32987e-15	324	341
C16orf13	32915	ES	4	3	5	0	4.44089e-15	305	360
MTA3	53366	AT	22	null	null	0	4.44089e-15	247	418
MTA3	53367	AT	18.2	null	null	0	4.44089e-15	418	247
ZNF410	28329	ES	12	11	13	0	4.77396e-15	246	419
MLST8	33221	ES	9	8.2	10.1	0	4.77396e-15	401	264
GAS2L1	61591	RI	4.2	4.1	4.3	0	4.77396e-15	392	273
UQCR10	61665	AD	1.2	1.1	2	0	4.77396e-15	332	333
TXN2	62051	AA	3.1	1	3.2	0	4.77396e-15	283	382
NFX1	86100	AT	16	null	null	0	5.10703e-15	323	342
FZR1	46689	AD	13.2	13.1	14	0	5.21805e-15	365	300
TAB3	88751	AT	12	null	null	0	5.32907e-15	384	281
TAB3	88752	AT	10	null	null	0	5.32907e-15	281	384
ZNF250	85677	AT	9.2	null	null	0	5.44009e-15	283	382
MCF2L	26326	AT	41.5	null	null	0	5.55112e-15	361	304
NAA60	33529	AD	10.4	10.3	10.6	0	5.66214e-15	344	321
KLHL3	73481	AT	18	null	null	0	5.66214e-15	356	309
KLHL3	73482	AT	11	null	null	0	5.66214e-15	309	356
TVP23B	39649	AP	1	null	null	0	5.77316e-15	323	342
COMT	61099	AT	9	null	null	0	5.88418e-15	340	325
COMT	61100	AT	8.3	null	null	0	5.88418e-15	325	340
FCHSD2	17671	AT	22	null	null	0	5.9952e-15	276	389
FCHSD2	17672	AT	18.2	null	null	0	5.9952e-15	389	276
PFDN5	22008	ES	4.1:4.2	1	5	0	6.32827e-15	390	275
ZSWIM7	39398	ES	3	2	4	0	6.32827e-15	320	345
ACACA	40508	AT	60	null	null	0	6.32827e-15	229	436
ACACA	40509	AT	5	null	null	0	6.32827e-15	436	229
SSR1	75254	AT	11.2	null	null	0	6.32827e-15	301	364
BLZF1	8916	AT	7.2	null	null	0	6.43929e-15	345	320
MPHOSPH10	53924	AT	11	null	null	0	6.43929e-15	372	293
MPHOSPH10	53925	AT	5.2	null	null	0	6.43929e-15	293	372
NRP1	11195	AT	13	null	null	0	6.77236e-15	408	257
HEXA	31542	AT	14.2	null	null	0	6.99441e-15	357	308
WWOX	37672	AT	13	null	null	0	6.99441e-15	241	424
PKM	31507	AP	3	null	null	0	7.10543e-15	402	263
CDK2AP1	25061	AP	4	null	null	0	7.21645e-15	372	293
FAM65B	75542	AT	28	null	null	0	7.21645e-15	309	356
RNASET2	78435	ES	3	2.2	4	0	7.21645e-15	422	243
CUX1	81076	AA	12.1	11	12.2	0	7.21645e-15	339	326
MRPL52	26632	AD	4.2	4.1	5	0	7.32747e-15	371	294
COPS3	39474	ES	3.2	1	4	0	7.43849e-15	292	373
TMEM134	17231	ES	6.1:6.2	4.1	7	0	7.54952e-15	308	357
MAPK9	75006	AT	15.2	null	null	0	7.77156e-15	287	378
RNPS1	33252	AD	5.3	5.2	6	0	7.88258e-15	370	295
ZNF814	52353	AT	7.2	null	null	0	7.88258e-15	334	331
ARL6IP4	25032	AD	2.2	2.1	3.2	0	7.99361e-15	322	343
RPS9	51814	AT	4.5	null	null	0	7.99361e-15	354	311
RPS9	51815	AT	6	null	null	0	7.99361e-15	311	354
TROVE2	9253	AT	10.5	null	null	0	8.10463e-15	340	325
TROVE2	9255	AT	11	null	null	0	8.10463e-15	325	340
SKA2	42734	ES	00:03:04.100000	2	5	0	8.10463e-15	365	300
MAP2K5	31328	AP	1	null	null	0	8.32667e-15	213	452
CLPP	47023	AP	2.1	null	null	0	8.32667e-15	357	308
CLPP	47024	AP	1	null	null	0	8.32667e-15	308	357
RPS2	33173	ES	4	3	5	0	8.43769e-15	352	313
ZNF614	51396	AT	6.2	null	null	0	8.43769e-15	323	342
ZNF614	51397	AT	7	null	null	0	8.43769e-15	342	323
BCL7B	79948	ES	6	4	7	0	8.43769e-15	307	358
ST3GAL3	2213	ES	14:15.1:16.2:19.1:19.2:20	13	21	0	8.65974e-15	275	390
RPL31	54732	AT	4	null	null	0	8.77076e-15	359	306
ZCCHC8	24959	AP	1	null	null	0	8.99281e-15	317	348
NDUFB10	33167	AD	2.2	2.1	3.1	0	8.99281e-15	295	370
ATP2A2	24418	RI	21.2:21.3	21.1	21.4	0	9.10383e-15	305	360
ZFP64	59810	AT	14	null	null	0	9.10383e-15	320	345
MROH1	85542	AT	14	null	null	0	9.10383e-15	429	236
MROH1	85543	AT	45	null	null	0	9.10383e-15	236	429
C5orf63	73182	AT	5.2	null	null	0	9.32587e-15	418	247
SLC1A2	15413	AT	13.2	null	null	0	9.4369e-15	460	205
SLC1A2	15414	AT	14	null	null	0	9.4369e-15	205	460
COX11	42567	RI	3.2:3.3	3.1	3.4	0	9.4369e-15	334	331
ZNF675	48823	AT	7	null	null	0	9.4369e-15	344	321
VAPB	59959	ES	03:04:05	2	6	0	9.4369e-15	284	381
INO80C	45172	AT	9	null	null	0	9.54792e-15	282	383
INO80C	45173	AT	8	null	null	0	9.54792e-15	383	282
CD33	51313	AT	7	null	null	0	9.65894e-15	292	373
CD33	51314	AT	6.3	null	null	0	9.65894e-15	373	292
ENG	87672	RI	14.2	14.1	14.3	0	9.76996e-15	407	258
ST20	32163	AP	3.1	null	null	0	1.03251e-14	382	283
RPS27L	31015	AT	6	null	null	0	1.04361e-14	328	337
RPS27L	31016	AT	5.2	null	null	0	1.04361e-14	337	328
ANAPC11	44219	AD	3.3:3.4	3.2	7.2	0	1.08802e-14	353	312
NFASC	9492	AT	37	null	null	0	1.09912e-14	212	453
NFASC	9493	AT	20.2	null	null	0	1.09912e-14	453	212
ZMYND11	10585	AT	18	null	null	0	1.12133e-14	261	404
MFF	57806	ES	08:09:10	7	11	0	1.13243e-14	321	344
ACTB	78668	ES	4	3	5	0	1.14353e-14	389	276
SKA2	42731	ES	3	2	4.1	0	1.19904e-14	381	284
RPS20	83894	RI	1.2:1.3	1.1	1.4	0	1.21014e-14	412	253
WTAP	78312	AT	9	null	null	0	1.22125e-14	315	350
WTAP	78313	AT	7.2	null	null	0	1.22125e-14	350	315
AIG1	77971	AT	9	null	null	0	1.24345e-14	285	380
DIP2A	60939	AT	30	null	null	0	1.26565e-14	275	390
DCN	23655	AT	6	null	null	0	1.31006e-14	357	308
GANC	30142	AT	7	null	null	0	1.35447e-14	342	323
MRPL52	26643	RI	1.2:1.3:1.4	1.1	1.5	0	1.39888e-14	378	287
FAM156B	89174	RI	2.3:2.4	2.2	2.5	0	1.45439e-14	300	365
GPNMB	78964	AT	11	null	null	0	1.4766e-14	248	417
GPNMB	78965	AT	4.2	null	null	0	1.4766e-14	417	248
ABCD3	3810	AT	10	null	null	0	1.4988e-14	315	350
ABCD3	3811	AT	25	null	null	0	1.4988e-14	350	315
GPR56	36573	AP	3.1	null	null	0	1.52101e-14	399	266
BCAP29	81359	AT	12	null	null	0	1.52101e-14	363	302
TSPAN31	22727	ES	4	3	5.1	0	1.54321e-14	373	292
SLC3A2	16463	AP	6.1	null	null	0	1.57652e-14	428	237
MRPL45	40572	ES	4	3	5	0	1.57652e-14	290	375
RPS6KB2	17203	ES	6.1:6.2	5.1	7	0	1.62093e-14	332	333
SLIRP	28617	AT	4.2	null	null	0	1.62093e-14	330	335
EPS15L1	48158	AT	24	null	null	0	1.62093e-14	276	389
SHMT2	22538	AP	3.1	null	null	0	1.66533e-14	430	235
CCDC88C	28876	AT	5	null	null	0	1.68754e-14	414	251
CCDC88C	28877	AT	33	null	null	0	1.68754e-14	251	414
LPP	68087	AT	13	null	null	0	1.70974e-14	320	345
LPP	68088	AT	9.2	null	null	0	1.70974e-14	345	320
PAFAH1B1	38409	ES	4	3	5	0	1.73195e-14	241	424
RPL8	85643	ES	00:02:03.100000	1.4	3.2	0	1.73195e-14	318	347
TECPR2	29415	AT	20	null	null	0	1.75415e-14	244	421
TECPR2	29416	AT	17.2	null	null	0	1.75415e-14	421	244
OCIAD1	69233	AD	9.2	9.1	11	0	1.76525e-14	276	389
PIGX	68257	AT	9	null	null	0	1.77636e-14	264	401
PIGX	68258	AT	6.2	null	null	0	1.77636e-14	401	264
MRPS7	43411	AT	3.2	null	null	0	1.79856e-14	295	370
MRPS7	43412	AT	4	null	null	0	1.79856e-14	370	295
AIG1	77976	ES	3	1	4	0	1.83187e-14	280	385
SNX24	73126	AT	8	null	null	0	1.84297e-14	282	383
SNX24	73127	AT	7.3	null	null	0	1.84297e-14	383	282
ZMYND11	10584	AT	17.2	null	null	0	1.89848e-14	403	262
MYL6	22385	RI	1.2	1.1	1.3	0	1.92069e-14	284	381
ZNF765	51715	AT	9	null	null	0	1.9762e-14	363	302
FAM3A	90636	AA	5.2	4	5.3	0	1.9762e-14	359	306
TCEAL4	89756	AD	3.2	3.1	4.2	0	1.9873e-14	340	325
SGSM3	62347	ES	3	2	4	0	2.04281e-14	305	360
MPDU1	38997	AT	4	null	null	0	2.08722e-14	290	375
CSMD2	1688	AT	51	null	null	0	2.13163e-14	411	254
CEP57L1	77160	AT	15	null	null	0	2.22045e-14	299	366
CEP57L1	77161	AT	10.2	null	null	0	2.22045e-14	366	299
HNRNPA2B1	79038	AA	12.1	11	12.2	0	2.28706e-14	253	412
PMS2	78701	ES	4	3	5	0	2.29816e-14	338	327
IKBKG	90649	AP	1.1	null	null	0	2.32037e-14	453	212
[truncated: 8,372 more rows]
