# Supplementary material for: Classification of glioma based on prognostic alternative splicing
Source: BMC Med Genomics. 2019 Nov 15;12:165. doi: 10.1186/s12920-019-0603-7 (PMC6858651; doi:10.1186/s12920-019-0603-7)
Supplement: Supplementary file 2 — Additional file 2: Table S2. Prognostic Splicing Events in GBM. [file 12920_2019_603_MOESM2_ESM.xlsx]

## Sheet: Sheet1
Supplementary Table S2. Prognostic Splicing Events in GBM
symbol	as_id	splice_type	exons	from_exon	to_exon	novel_splice	P.value	numberofDOWN	numberofUP
VWA1	171	AA	2.1	1	2.2	0	0.00766796	66	88
SRM	640	AA	2.1	1	2.2	0	0.0173493	77	77
PDPN	712	AP	3.1	null	null	0	0.0366721	111	43
PDPN	713	AD	8.2	8.1	9	0	0.037135	84	70
DNAJC16	763	AT	13.3	null	null	0	0.0197236	87	67
DDOST	932	ES	2	1	3	0	0.0243561	47	107
SYF2	1139	ES	3	2	4	0	0.00374473	70	84
DHDDS	1274	AT	7	null	null	0	0.0268683	86	68
PTP4A2	1530	ES	6	3	7	0	0.0428341	62	92
ZBTB8OS	1610	AT	8	null	null	0	0.0302348	81	73
ZBTB8OS	1611	AT	7	null	null	0	0.0302348	73	81
RBBP4	1615	AP	1	null	null	0	0.0204018	38	116
RBBP4	1616	AP	2	null	null	0	0.0204018	116	38
RBBP4	1625	ES	4	3.2	6	0	0.0145937	21	133
RNF19B	1646	AA	9.1	8	9.2	0	0.0175546	84	70
SMIM12	1703	AD	1.2	1.1	4.1	0	0.0134972	90	64
PPIE	1904	AD	7.2	7.1	8	0	0.00321304	103	51
TRIT1	1924	ES	2:3.1:4:6.1:6.2	1	7.1	0	0.0107535	59	95
DMAP1	2547	RI	1.2	1.1	1.3	0	0.0470457	72	82
RNF220	2553	AP	3	null	null	0	0.00918957	95	59
CCDC163P	2685	AT	6	null	null	0	0.0201162	68	86
CCDC163P	2686	AT	4.2	null	null	0	0.0201162	86	68
POMGNT1	2784	RI	22.2	22.1	22.3	0	0.00234785	59	95
CC2D1B	3001	AT	24	null	null	0	0.00767458	92	62
CC2D1B	3002	AT	25.3	null	null	0	0.00767458	62	92
HSPB11	3097	AT	6	null	null	0	0.0127174	63	91
HSPB11	3099	AT	7	null	null	0	0.0348358	85	69
INADL	3239	AT	47.3	null	null	0	0.0414972	66	88
SERBP1	3355	AA	4.1	3	4.2	0	0.0180591	71	83
RABGGTB	3512	AT	4.2	null	null	0	0.00622245	87	67
RABGGTB	3513	AT	11	null	null	0	0.00622245	67	87
DDAH1	3656	AP	3	null	null	0	0.00750797	48	106
DDAH1	3657	AP	1	null	null	0	0.00763079	107	47
ODF2L	3672	AA	20.1	19	20.2	0	0.0324694	79	75
HS2ST1	3691	AT	8	null	null	0	0.0188723	70	84
HS2ST1	3692	AT	6.2	null	null	0	0.0348241	84	70
DPH5	3896	AA	8.1	7	8.2	0	0.0317363	75	79
SLC25A24	3937	AT	11	null	null	0	0.0416321	59	95
SLC25A24	3938	AT	1.2	null	null	0	0.0416321	95	59
CLCC1	3975	ES	6.1:6.2:7.1:7.2	5	8	0	0.00480829	58	96
CHI3L2	4149	ES	4.2	3.2	5	0	0.00328372	67	87
RHOC	4242	ES	2.2:2.3:2.4	1.1	3	0	0.0412481	90	64
PDE4DIP	4410	AT	11.2	null	null	0	0.0298771	87	67
PDE4DIP	4411	AT	29.2	null	null	0	0.0157926	76	78
PDE4DIP	4426	AD	13.2	13.1	14	0	0.0206078	59	95
NOTCH2NL	4437	AT	7	null	null	0	0.0187929	63	91
NOTCH2NL	4438	AT	9	null	null	0	0.0187929	91	63
NBPF10	4446	ES	85:86:87:88	84	89	0	0.00148053	78	76
FMO5	7369	AT	9	null	null	0	0.0296429	77	77
MTMR11	7416	ES	8:9:10:11:12:13	7	14	0	0.00484448	39	115
MRPS21	7460	AP	1	null	null	0	0.0322047	79	75
MRPS21	7461	AP	2.1	null	null	0	0.0322047	75	79
CTSS	7505	ES	4	3	5	0	0.0135553	23	131
SETDB1	7522	ES	7	6	8	0	0.0102345	56	98
SCNM1	7563	AP	1	null	null	0	0.047406	93	61
SCNM1	7564	AP	2.1	null	null	0	0.047406	61	93
PSMD4	7584	AD	7.2	7.1	8	0	0.0319833	75	79
ADAM15	7892	AT	16.2	null	null	0	0.0239412	95	59
ADAM15	7893	AT	24	null	null	0	0.0239412	59	95
LMNA	8182	RI	19.2	19.1	19.3	0	0.00366033	54	100
RRNAD1	8312	ES	3	2.3	4	0	0.0439685	44	110
MRPL24	8316	AD	1.2	1.1	2	0	0.0428013	80	74
TAGLN2	8421	AP	1	null	null	0	0.0437709	59	95
ATP1A2	8427	AA	22.1	21	22.2	0	0.0304888	31	123
NIT1	8555	AT	8	null	null	0	0.0239237	74	80
NIT1	8556	AT	7	null	null	0	0.0239237	80	74
PPOX	8571	ES	4:5:6:7	3	8	0	0.0243962	51	103
ADAMTS4	8590	AT	8	null	null	0	0.0263905	62	92
ADAMTS4	8591	AT	2.4	null	null	0	0.0263905	92	62
MGST3	8799	AT	10	null	null	0	0.00637595	97	57
MGST3	8800	AT	9	null	null	0	0.00637595	57	97
ZBTB37	9030	AT	5.2	null	null	0	0.0443265	133	21
ZBTB37	9031	AT	6	null	null	0	0.0443265	21	133
TOR3A	9100	AA	2.1	1	2.2	0	0.0425058	101	53
MR1	9136	ES	04:05:00	3.2	6	0	0.0403672	55	99
TMEM9	9349	AP	1	null	null	0	0.0496969	101	53
KLHL12	9424	ES	12	11	13	0	0.0329429	61	93
ADIPOR1	9429	ES	00:07:08.100000	6	8.2	0	0.0262025	8	146
CD46	9655	ES	9	8	10	0	0.0105249	65	89
TATDN3	9760	ES	05:06:01.100000	4	8	0	0.0350234	58	96
ANGEL2	9775	AP	1	null	null	0	0.0340486	75	79
ANGEL2	9776	AP	2	null	null	0	0.0340486	79	75
CAPN2	9923	AP	2	null	null	0	0.0129948	44	110
CAPN2	9924	AP	1	null	null	0	0.0129948	110	44
FBXO28	9933	ES	4	3	5	0	0.0271139	61	93
EPHX1	9997	AP	1	null	null	0	0.0404888	32	122
EPHX1	9998	AP	2	null	null	0	0.0404888	122	32
C1orf198	10248	AP	2	null	null	0	0.015541	100	54
COA6	10335	AP	1	null	null	0	0.014387	68	86
COA6	10336	AP	2.1	null	null	0	0.014387	86	68
GGPS1	10348	ES	5.1:5.2	3	6	0	0.024998	68	86
TBCE	10349	ES	8	7	9	0	0.0438532	85	69
PITRM1	10627	ES	16.1:17	15	18	0	0.0197797	31	123
ATP5C1	10727	ES	2	1	3	0	0.039925	63	91
CELF2	10745	ES	8	7	9	0	0.000683247	62	92
CCNY	11298	ES	5	4	6	0	0.0353692	67	87
CSGALNACT2	11317	AT	5	null	null	0	0.00630148	84	70
CSGALNACT2	11318	AT	9	null	null	0	0.00630148	70	84
FAM21A	11561	ES	1 day, 3:28:00	26	29	0	0.0314324	56	98
ZNF365	11878	AT	7	null	null	0	0.0344005	93	61
RUFY2	11937	AT	6.2	null	null	0	0.0451529	129	25
RUFY2	11938	AT	18	null	null	0	0.0451529	25	129
AIFM2	12029	AT	10	null	null	0	0.00808353	98	56
AIFM2	12030	AT	9.2	null	null	0	0.00808353	56	98
SEC24C	12179	ES	4	3	5	0	0.000294227	57	97
ADK	12259	ES	8	7	9	0	0.0173739	68	86
RPS24	12296	ES	5.2	4	6	0	0.0237636	51	103
KIF20B	12497	AT	30	null	null	0	0.000954814	88	66
KIF20B	12498	AT	34	null	null	0	0.000954814	66	88
TCTN3	12650	ES	04:05:00	3	6	0	0.0348807	45	109
MMS19	12719	ES	12:13:00	11	14	0	0.0382291	59	95
MRPL43	12858	ES	2	1	3.1	0	0.0419273	65	89
C10orf76	12932	AT	5.2	null	null	0	0.022777	80	74
C10orf76	12933	AT	26	null	null	0	0.022777	74	80
PRDX3	13258	ES	2.2:3.1	2.1	3.2	0	0.00719976	10	144
RGS10	13261	AP	1	null	null	0	0.00661967	81	73
RGS10	13263	AP	2	null	null	0	0.0063592	73	81
WDR11	13290	ES	2.2:3:4:5:6:7:8:9:10.1	2.1	10.2	0	0.0387822	50	104
BCCIP	13431	AT	7	null	null	0	0.00192277	88	66
CD81	13918	AP	3	null	null	0	0.0168566	89	65
TSSC4	13921	RI	4.4	4.3	4.5	0	0.0462341	39	115
TIMM10B	14147	ES	2	1	3.1	0	0.0378907	61	93
PSMA1	14473	AT	16	null	null	0	0.0198766	69	85
PSMA1	14474	AT	13.2	null	null	0	0.0198766	85	69
HPS5	14589	AT	24	null	null	0	0.0323262	57	97
HPS5	14590	AT	12.2	null	null	0	0.0323262	97	57
TSG101	14663	ES	02:03:04	1	5	0	0.0363722	62	92
CCDC34	14751	AT	6	null	null	0	0.0447661	70	84
CCDC34	14752	AT	3.2	null	null	0	0.0447661	84	70
EIF3M	14851	ES	03:04:00	2.2	5	0	0.0299247	68	86
CD59	14901	AP	5.1	null	null	0	0.0474776	104	50
CD59	14916	ES	2	1	3	0	0.0144236	83	71
CD59	14919	ES	2	1	5.4	0	0.020811	94	60
APIP	14963	AP	4.1	null	null	0	0.0396208	96	58
APIP	14964	AP	1	null	null	0	0.0396208	58	96
PDHX	14973	ES	5:6:7:8:9	4	10	0	0.0462168	74	80
CD44	15054	ES	15	5	16.1	0	0.0494559	37	117
C11orf49	15609	RI	14.2	14.1	14.3	0	0.0309238	77	77
C11orf49	15610	RI	14.2:14.3	14.1	14.4	0	0.0312425	86	68
MADD	15714	AT	38	null	null	0	0.0301777	54	100
MADD	15715	AT	35.2	null	null	0	0.0301777	100	54
SLC39A13	15738	RI	6.12	6.11	6.13	0	0.019402	64	90
TMX2	15920	ES	3.2:3.3	2	4	0	0.0250827	73	81
MS4A6A	16057	RI	9.2	9.1	9.3	0	0.000876711	77	77
TMEM132A	16131	AA	6.1	5	6.2	0	0.0413054	87	67
TMEM258	16282	AD	3.3	3.2	4	0	0.00945936	85	69
FADS1	16298	AP	9.1	null	null	0	0.00310993	91	63
FADS1	16299	AP	1	null	null	0	0.000951933	70	84
BSCL2	16408	AD	4.3	4.2	5	0	0.0375595	93	61
TMEM179B	16427	ES	4	3	5	0	0.0377033	64	90
STX5	16450	AA	2.1	1	2.2	0	0.0333919	62	92
RTN3	16522	ES	8	7	9	0	0.0381237	70	84
BAD	16615	ES	2	1.3	3	0	0.011779	85	69
SF1	16687	ES	1.3	1.1	3	0	0.0136873	92	62
MEN1	16702	AD	3.2	3.1	4	0	0.0481696	57	97
ZFPL1	16748	AT	8	null	null	0	0.0143231	61	93
ZFPL1	16749	AT	2.2	null	null	0	0.0143231	93	61
MRPL49	16789	ES	2	1	3.1	0	0.0141147	64	90
SCYL1	16856	AA	17.1:17.2	16.2	17.3	0	0.00826639	74	80
DRAP1	16953	ES	2.2:3.1	1	3.2	0	0.0331118	9	145
BANF1	16983	AD	1.2	1.1	3	0	0.010562	75	79
MRPL11	17030	ES	5	4	6	0	0.0194751	89	65
TMEM134	17231	ES	6.1:6.2	4.1	7	0	0.0423825	65	89
NDUFS8	17281	ES	3:4.1:5:6	1	7	0	0.0150688	61	93
MRPL21	17341	AD	5.2	5.1	6.1	0	0.0174685	88	66
TPCN2	17358	ES	17:18:19:20:21:22:23	16	24	0	0.018652	8	146
ARAP1	17639	AP	2	null	null	0	0.0495786	84	70
FCHSD2	17673	ES	19	18.1	20	0	0.0253633	68	86
RAB6A	17709	ES	5	4	7	0	0.0146415	59	95
CLNS1A	17961	ES	3	2	4	0	0.0399594	61	93
AAMDC	17973	AT	11	null	null	0	0.0254386	91	63
CCDC90B	18083	AD	1.3:1.4:1.5	1.2	2	0	0.0318781	81	73
DLG2	18101	AT	28	null	null	0	0.0395719	119	35
DLG2	18102	AT	37	null	null	0	0.0474726	48	106
PICALM	18173	ES	14.2	13	15	0	0.0308763	97	57
PRSS23	18204	RI	2.2	2.1	2.3	0	0.013177	68	86
TMEM123	18452	ES	4	1	5	0	0.00139857	19	135
CRYAB	18690	AP	2	null	null	0	0.0335434	84	70
CRYAB	18691	AP	3	null	null	0	0.00815706	82	72
DLAT	18711	ES	5.1:5.2:6	4	7	0	0.0408789	66	88
REXO2	18836	ES	5.2:5.3	4	6	0	0.0174665	63	91
HMBS	19097	ES	12.3	12.1	13	0	0.0189336	51	103
TBRG1	19228	ES	3	2	6	0	0.00178141	51	103
ROBO3	19251	ES	22	21	23	0	0.0191926	54	100
THYN1	19548	RI	1.2:1.3	1.1	1.4	0	0.0230228	75	79
RAD52	19638	AT	12.3	null	null	0	0.0375386	85	69
LTBR	19855	ES	6	5	7	0	0.0125768	28	126
ING4	19919	ES	2	1	4	0	0.028016	74	80
LRRC23	19998	AT	7.2	null	null	0	0.0196546	85	69
LRRC23	20000	AT	10	null	null	0	0.0196546	69	85
LRRC23	20002	ES	08:09:00	7.1	10	0	0.0111049	67	87
C12orf57	20020	AD	2.3	2.2	3	0	0.0379642	81	73
NECAP1	20177	ES	4	3	5	0	0.0341817	67	87
GABARAPL1	20401	ES	2.10:2.11:2.12:2.14	2.6	3	0	0.0302004	112	42
PRR4	20482	AA	3.1:3.2	2	3.3	0	0.0412268	21	133
GOLT1B	20701	ES	7	6	8	0	0.0337826	113	41
TWF1	21275	ES	7	6	8	0	0.0315689	125	29
TWF1	21276	ES	3	2	4	0	0.0190015	84	70
TMBIM6	21608	AP	2.1	null	null	0	0.0329494	91	63
DAZAP2	21810	AT	7	null	null	0	0.0380513	104	50
SLC4A8	21857	AT	18.2	null	null	0	0.0355515	86	68
TENC1	21928	AD	20.4:20.5:20.6	20.3	21	0	0.0389032	59	95
C12orf10	22016	ES	3	2.2	4	0	0.0430089	69	85
AAAS	22020	ES	5	4	6	0	0.0404005	63	91
PRR13	22030	AA	4.1:4.2:4.3	3	4.4	0	0.0114793	58	96
ATP5G2	22100	AA	4.1	3	4.2	0	0.0413279	76	78
COPZ1	22161	AA	10.3	10.1	10.4	0	0.0364699	135	19
COPZ1	22169	ES	5	4	6	0	0.0196411	66	88
ZNF385A	22179	ES	7	6	8	0	0.00136985	59	95
DDIT3	22628	RI	2.2:2.3	2.1	2.4	0	0.0387258	91	63
OS9	22697	AA	7.3	7.1	7.4	0	0.0104647	79	75
CTDSP2	22769	ES	3.2:4:5.2:6:7:8.1	3.1	8.2	0	0.0201122	15	139
TMBIM4	22909	ES	2.2	1	4.1	0	0.0092039	92	62
RAP1B	22959	AD	1.2	1.1	3.1	0	0.0341059	73	81
NUP107	22964	ES	6	5.2	7	0	0.0457295	28	126
MDM2	22968	ES	11	10	12.1	0	0.0256843	11	143
CPSF6	23311	ES	2.2:4:5:6.1:6.2:8.1:8.2:9:10:11.1	2.1	11.2	0	0.0302073	44	110
NAP1L1	23487	ES	3	2	4	0	0.0256868	63	91
DCN	23656	ES	8:9:10:11	7	12	0	0.0125969	10	144
DCN	23661	ES	07:08:00	3	9	0	0.000565852	43	111
MRPL42	23704	AA	2.1	1	2.2	0	0.0217972	76	78
VEZT	23781	ES	5:6.1:6.2:9	4	11	0	0.0123029	64	90
VEZT	23782	ES	6.1:6.2:9	4	11	0	0.00166979	69	85
ACTR6	23907	AA	11.1	10	11.2	0	0.00345513	71	83
ARL1	23950	ES	03:05:06	1	7.1	0	0.00594896	53	101
GLT8D2	24089	AT	8	null	null	0	0.0076173	103	51
GLT8D2	24090	AT	15	null	null	0	0.0076173	51	103
ALDH1L2	24117	AT	24	null	null	0	0.00955828	12	142
ALDH1L2	24118	AT	13	null	null	0	0.00955828	142	12
C12orf23	24176	AP	1	null	null	0	0.0458199	67	87
SART3	24215	AT	1.2	null	null	0	0.0335102	88	66
SART3	24216	AT	20	null	null	0	0.0335102	66	88
ISCU	24229	AD	5.2:5.3:5.4:5.5:5.6	5.1	6	0	0.0332303	119	35
VPS29	24435	AD	3.2	3.1	5	0	0.0465565	83	71
HVCN1	24491	AT	10	null	null	0	0.042	69	85
HVCN1	24492	AT	11	null	null	0	0.042	85	69
HNF1A	24782	AT	8	null	null	0	0.0222478	63	91
HNF1A	24784	AT	6.6	null	null	0	0.0222478	91	63
ABCB9	24993	AP	3	null	null	0	0.0372636	78	76
EIF2B1	25100	RI	5.2	5.1	5.3	0	0.0339471	95	59
SCARB1	25157	AD	13.3	13.2	15	0	0.0101374	84	70
NOC4L	25254	AP	10.1	null	null	0	0.0395985	93	61
NOC4L	25255	AP	1	null	null	0	0.0395985	61	93
N4BP2L2	25598	AD	2.2	2.1	3.1	0	0.00428334	60	94
DCLK1	25623	AT	20	null	null	0	0.0227312	71	83
DCLK1	25624	AT	8	null	null	0	0.0227312	83	71
RCBTB2	25862	ES	10	9	11	0	0.00668112	59	95
SUGT1	26006	ES	7	6	8	0	0.0462745	75	79
CARS2	26265	ES	4	3	5	0	0.0119817	124	30
APEX1	26450	AD	1.2:1.3	1.1	2.1	0	0.0230994	70	84
TOX4	26591	ES	3.1	2	5.1	0	0.0187325	11	143
PRMT5	26671	ES	2	1.1	3	0	0.0248342	61	93
DHRS4L2	26795	AP	2	null	null	0	0.00372875	84	70
DHRS4L2	26796	AP	1	null	null	0	0.00372875	70	84
PSME1	26852	RI	10.2:10.3	10.1	10.4	0	0.0193544	90	64
TM9SF1	26893	AT	9.4	null	null	0	0.0134777	88	66
TM9SF1	26894	AT	10	null	null	0	0.0134777	66	88
SCFD1	27062	ES	21	20	22	0	0.00609426	49	105
CFL2	27169	AD	4.2:4.3	4.1	5	0	0.00286345	68	86
PPP2R3C	27203	ES	6.1:7.1	5.2	8.1	0	0.0236649	55	99
NFKBIA	27236	AA	5.1	4	5.2	0	0.00776051	66	88
CTAGE5	27372	AP	2	null	null	0	0.00159754	86	68
CTAGE5	27373	AP	3	null	null	0	0.0098645	74	80
NIN	27491	AT	32.2	null	null	0	0.0123873	88	66
FERMT2	27557	AT	17	null	null	0	0.0210996	58	96
FERMT2	27558	AT	16.2	null	null	0	0.0210996	96	58
MAX	27949	ES	5.3:5.4:5.5:5.6	5.1	5.8	0	0.0290714	109	45
MAX	28009	AD	1.2	1.1	2	0	0.036809	34	120
FUT8	28013	ES	10:11:00	9	12	0	0.00856301	59	95
ZFYVE26	28101	AT	41.2	null	null	0	0.0405906	76	78
SRSF5	28159	AA	7.1	6	7.2	0	0.0172198	93	61
NUMB	28291	ES	11:12:00	10	14	0	0.0428097	64	90
ABCD4	28383	ES	6	5	7	0	0.00195354	61	93
GSTZ1	28587	ES	7.1:7.2	6	8	0	0.0215049	57	97
SLIRP	28618	AT	6	null	null	0	0.00673857	90	64
ZC3H14	28721	ES	12	10	13	0	0.0397699	64	90
ATXN3	28945	ES	4.2:5:6	3.2	8.1	0	0.0430753	11	143
TMEM251	29025	AD	1.2	1.1	2	0	0.0334151	85	69
IFI27L1	29056	AD	7.2	7.1	8	0	0.000294525	85	69
SERPINA3	29152	ES	3.2	2.2	4	0	0.00473133	70	84
WDR25	29304	AT	4	null	null	0	0.0377592	90	64
WDR25	29305	AT	9	null	null	0	0.0405586	66	88
HSP90AA1	29328	AP	1	null	null	0	0.0149687	89	65
HSP90AA1	29330	AP	3	null	null	0	0.0149687	65	89
KLC1	29471	AA	14.1:14.2	13.3	14.3	0	0.0229817	60	94
KLC1	29485	ES	13.3:15	13.2	18	0	0.047318	75	79
KLC1	29492	AD	5.2	5.1	6	0	0.0117835	56	98
C14orf2	29527	ES	6	5	7.1	0	9.66238e-06	137	17
PACS2	29637	AD	8.2	8.1	9	0	0.00809847	71	83
SNRPN	29697	AP	3	null	null	0	0.0122822	108	46
SNRPN	29703	AA	10.3	9	10.4	0	0.034179	66	88
NUSAP1	30082	AA	5.1:5.2	4	5.3	0	0.0264539	74	80
TMEM87A	30135	AT	13.2	null	null	0	0.0464166	87	67
GANC	30140	AT	15	null	null	0	0.0396093	84	70
PDIA3	30312	ES	3	1	4	0	0.0314799	127	27
CTDSPL2	30341	ES	6	5	7	0	0.0396368	24	130
SPATA5L1	30423	AT	8	null	null	0	0.039214	56	98
SPATA5L1	30424	AT	5.3	null	null	0	0.039214	98	56
ARPP19	30674	ES	4	2.6	5.2	0	0.0432561	75	79
CCPG1	30726	RI	9.4	9.3	9.5	0	0.0165273	81	73
ZNF280D	30765	AP	1	null	null	0	7.01111e-05	66	88
ZNF280D	30767	AP	7	null	null	0	7.01111e-05	88	66
TCF12	30783	AP	10	null	null	0	0.0321506	65	89
GTF2A2	30935	ES	5	4	6	0	0.0244538	74	80
GTF2A2	30938	ES	2	1.1	3	0	0.0131516	88	66
ANXA2	30958	AD	1.2	1.1	4.2	0	0.00453601	83	71
RPS27L	31013	AP	3	null	null	0	0.0185993	88	66
RPS27L	31015	AT	6	null	null	0	0.0358285	60	94
RPS27L	31016	AT	5.2	null	null	0	0.0358285	94	60
VWA9	31200	AD	4.2	4.1	5	0	0.0092465	16	138
PKM	31513	ES	5.2:6:7:8:9.1	5.1	9.2	0	0.0472208	23	131
CELF6	31533	AT	15	null	null	0	0.036695	75	79
CELF6	31534	AT	18	null	null	0	0.036695	79	75
HEXA	31540	AT	15	null	null	0	0.0255923	66	88
HEXA	31543	AT	13.2	null	null	0	0.0246371	93	61
HEXA	31544	ES	11	10	12	0	0.0450355	62	92
CD276	31614	AA	4.1	3	4.2	0	0.0189447	53	101
STOML1	31619	AP	2	null	null	0	0.0215088	72	82
STOML1	31620	AP	1	null	null	0	0.0215088	82	72
PML	31663	ES	6.1	4	6.4	0	0.0453421	62	92
FBXO22	31902	ES	2	1	3	0	0.0474253	74	80
ETFA	31946	ES	2	1	3	0	0.00566215	76	78
IDH3A	32012	ES	10	9	11.1	0	0.0040142	54	100
IREB2	32090	RI	8.2	8.1	8.3	0	0.0128066	108	46
MORF4L1	32135	AD	3.2	3.1	4	0	0.00353889	80	74
C15orf40	32245	AT	4	null	null	0	0.0190515	74	80
FANCI	32417	ES	34	33	35	0	0.0335124	58	96
NPRL3	32807	ES	04:05:00	2	6	0	0.00561703	68	86
LUC7L	32843	AD	10.2	10.1	10.4	0	0.0271585	83	71
LUC7L	32844	ES	4	3	5	0	0.0423154	79	75
NME4	32873	AP	1	null	null	0	0.00965306	85	69
RAB11FIP3	32895	ES	7	6	8	0	0.0403529	83	71
FAM195A	32925	ES	03:04:00	2	5	0	0.0117395	47	107
FAM195A	32926	ES	4	2	5	0	0.011203	56	98
STUB1	32951	AA	2.2	1	2.3	0	0.0472546	87	67
UNKL	33082	AT	16	null	null	0	0.0462712	103	51
NDUFB10	33167	AD	2.2	2.1	3.1	0	0.0209475	68	86
MLST8	33226	AA	5.1	4.2	5.2	0	0.0240506	87	67
TCEB2	33298	AP	1	null	null	0	0.0135241	76	78
TCEB2	33299	AP	2.1	null	null	0	0.0135241	78	76
PAM16	33646	AP	3	null	null	0	0.0383403	90	64
CDIP1	33753	AP	1	null	null	0	0.0491954	77	77
METTL22	33899	AA	3.1:3.2	2	3.3	0	0.0171459	63	91
CLEC16A	34003	AT	22.2	null	null	0	0.0237371	89	65
CLEC16A	34004	AT	25	null	null	0	0.0237371	65	89
BFAR	34094	ES	03:04:05	2	6	0	0.0424015	64	90
NPIPA5	34148	RI	8.2	8.1	8.3	0	0.028403	79	75
NPIPB3	34448	RI	12.5	12.4	12.6	0	0.0250645	66	88
NPIPB3	34520	RI	8.3	8.2	8.4	0	0.0486402	78	76
GGA2	35588	ES	7.2:8:9:10:11:12:13:14:15:16:17.1	7.1	17.2	0	0.0294729	63	91
CLN3	35724	ES	10	9	11	0	0.0171474	66	88
CLN3	35725	ES	09:10:00	8	11	0	0.0494721	64	90
NFATC2IP	35903	ES	04:05:06	3	7.2	0	0.0459459	17	137
SPNS1	35907	RI	1.2	1.1	1.3	0	0.0295964	59	95
QPRT	35925	AD	2.2	2.1	3	0	0.0472224	25	129
MVP	35963	ES	2.3:3:4:5.1:6.1:6.2:7.1	2.2	7.2	0	0.0291498	42	112
MAPK3	36086	AD	6.2	6.1	7.1	0	0.0159676	97	57
VKORC1	36231	ES	4.2:5	2	6	0	0.024147	104	50
SIAH1	36338	AP	7	null	null	0	0.00632248	98	56
BRD7	36379	AA	14.1	13	14.2	0	0.0175598	79	75
GPR56	36582	AA	8.1	7.2	8.2	0	0.0449575	74	80
SLC38A7	36678	AT	11	null	null	0	0.0230577	57	97
SLC38A7	36679	AT	2.3	null	null	0	0.0230577	97	57
CDH11	36699	ES	3	2	4	0	0.00024562	63	91
TPPP3	37057	AP	2.1	null	null	0	0.00923861	106	48
TPPP3	37058	AP	1.1	null	null	0	0.00923861	48	106
ATP6V0D1	37070	ES	7	4	8	0	0.0390395	59	95
DUS2	37175	ES	06:07:00	5	8	0	0.0082977	22	132
NFATC3	37188	ES	2	1	3	0	0.0165236	50	104
CYB5B	37286	AA	5.1	4	5.2	0	0.0234636	48	106
NFAT5	37288	AT	13.3	null	null	0	0.0283504	84	70
DDX19B	37359	ES	4	3	5.2	0	0.0497744	73	81
VAC14	37413	ES	2	1	3	0	0.0281741	55	99
PSMD7	37559	AT	7.2	null	null	0	0.00435265	85	69
PSMD7	37560	AT	8.2	null	null	0	0.00435265	69	85
WWOX	37677	ES	07:08:09	5	13	0	0.00519818	11	143
WWOX	37683	ES	4	3	5	0	0.0454247	40	114
KLHL36	37854	ES	3.2:4	3.1	5	0	0.00451178	9	145
ZDHHC7	37872	RI	9.2	9.1	9.3	0	0.0408673	43	111
MAP1LC3B	37943	ES	3	2	4.1	0	0.00119183	98	56
APRT	38027	AA	5.1	4	5.2	0	0.023162	76	78
CDK10	38114	AA	15.1	14	15.2	0	0.00781384	75	79
GLOD4	38274	AA	4.1	1	4.2	0	0.0381628	85	69
PITPNA	38338	ME	5|6	4	7	0	0.00811096	9	145
WDR81	38362	AP	3.1	null	null	0	0.0116445	50	104
WDR81	38365	AP	2	null	null	0	0.0428391	123	31
CTNS	38471	AT	13.3	null	null	0	0.0226504	64	90
CTNS	38472	AT	6	null	null	0	0.0226504	90	64
RNF167	38614	AD	1.2	1.1	2.2	0	0.0147264	68	86
CTDNEP1	38882	RI	11.2	11.1	11.3	0	0.00421539	55	99
TMEM256-PLSCR3	38941	AA	5.4	5.2	5.5	0	0.0474818	65	89
MPDU1	38997	AT	4	null	null	0	0.020349	98	56
TP53	39040	ES	10.2	9	11	0	0.0480285	139	15
CNTROB	39081	ES	12	11	13	0	0.0156989	61	93
GAS7	39265	ES	11:12:13:14:15:16:17:18.1	10	18.2	0	0.0231513	70	84
TVP23C	39354	AT	9.2	null	null	0	0.012485	74	80
TVP23C	39356	AT	10	null	null	0	0.0492288	74	80
TRIM16	39366	ES	04:05:00	3	6.2	0	0.0180619	67	87
COPS3	39462	AP	1	null	null	0	0.0380249	51	103
COPS3	39463	AP	2	null	null	0	0.0380249	103	51
GID4	39538	AT	4	null	null	0	0.0383274	92	62
GID4	39539	AT	7	null	null	0	0.0383274	62	92
DRG2	39547	AA	8.1	7	8.2	0	0.0358309	64	90
EPN2	39705	ES	2.1:2.3	1	4	0	0.0126105	63	91
WSB1	39837	ES	2.1:2.2:3:4	1	5.1	0	0.0204048	29	125
WSB1	39842	AA	2.1	1	2.2	0	0.0205539	58	96
RPL23A	39964	AP	2	null	null	0	0.043552	88	66
PHF12	40020	AT	9.2	null	null	0	0.0415112	96	58
PHF12	40023	AT	12.9	null	null	0	0.0415112	58	96
COPRS	40167	ES	3	1	5	0	0.0465734	52	102
TAF15	40340	ES	10	9	11	0	0.0289729	57	97
MYO19	40489	ES	11.2:12	11.1	13	0	0.0427579	81	73
GGNBP2	40493	AT	14	null	null	0	0.00753929	66	88
GGNBP2	40494	AT	2.2	null	null	0	0.00753929	88	66
RPL19	40635	AD	1.2:1.3	1.1	2.1	0	0.000100209	93	61
PGAP3	40670	ES	4:5:6:7	3	8	0	0.00993437	55	99
MSL1	40842	AT	3.2	null	null	0	0.0414429	84	70
MSL1	40843	AT	9	null	null	0	0.0414429	70	84
NKIRAS2	40976	AP	2.1	null	null	0	0.0308418	66	88
NKIRAS2	40977	AP	1	null	null	0	0.0308418	88	66
NKIRAS2	40998	ES	5.2:5.3:5.4:5.5:5.6	3.2	7	0	0.0067968	56	98
GHDC	41016	AP	2.1	null	null	0	0.0160636	82	72
GHDC	41017	AP	1	null	null	0	0.0160636	72	82
STAT3	41034	AA	23.1	22	23.2	0	0.00880407	75	79
TMUB2	41805	ES	00:03:04.200000	2.5	4.3	0	0.0422525	75	79
TMUB2	41808	ES	2.3:2.4:2.5:3:4.2	2.2	4.3	0	0.00736937	82	72
NPEPPS	42082	AD	7.2	7.1	8	0	0.0498154	68	86
MRPL10	42104	ES	2.2	1.1	3	0	0.0173781	82	72
CALCOCO2	42229	ES	5	2	6	0	0.0333357	97	57
ZNF652	42293	AT	8.2	null	null	0	0.0386044	75	79
ZNF652	42294	AT	9	null	null	0	0.0386044	79	75
XYLT2	42368	ES	9	8	10	0	0.0406037	66	88
RSAD1	42403	ES	02:03:00	1	4	0	0.025681	39	115
LUC7L3	42481	ES	3:4.1:4.2	2	5	0	0.0136045	110	44
COX11	42567	RI	3.2:3.3	3.1	3.4	0	0.0199533	64	90
RAD51C	42713	AT	9.3	null	null	0	0.0118964	93	61
SKA2	42759	AD	1.2	1.1	2	0	0.0335183	80	74
GDPD1	42768	AT	9.3	null	null	0	0.00141084	93	61
PTRH2	42793	ES	2.2	1	2.4	0	0.00594459	85	69
DDX42	42988	AT	20	null	null	0	0.0285619	62	92
DDX42	42989	AT	9.2	null	null	0	0.0285619	92	62
MAP2K6	43186	AP	1	null	null	0	0.0176703	49	105
MAP2K6	43187	AP	2	null	null	0	0.0176703	105	49
TTYH2	43234	AP	2	null	null	0	0.0487186	99	55
HN1	43378	ES	3	1	4	0	0.0259147	88	66
GALK1	43497	ES	3	2	4.1	0	0.021845	137	17
EXOC7	43563	ES	19	18	20	0	0.0468427	13	141
2018-09-09	43715	AP	8	null	null	0	0.0292169	80	74
2018-09-09	43720	AP	9	null	null	0	0.0372501	96	58
TK1	43785	AA	6.3	6.1	6.4	0	0.0021812	58	96
BIRC5	43863	ES	4	2.1	6	0	0.00277147	76	78
PGS1	43874	AA	7.1	6	7.2	0	0.00711728	59	95
LGALS3BP	43969	ES	2.4	2.2	3.1	0	0.0470503	126	28
BAIAP2	44088	AT	18.2	null	null	0	0.040581	66	88
ARHGDIA	44195	ES	04:05:06	3.2	7.1	0	0.0083133	39	115
PCYT2	44229	ES	12	11	13	0	0.0362842	63	91
GPS1	44285	ES	1.4:1.5:1.6	1.1	2.3	0	0.0142111	102	52
SLC16A3	44299	AP	3	null	null	0	2.55931e-05	113	41
TBCD	44420	AT	22	null	null	0	0.0260896	92	62
TBCD	44421	AT	41	null	null	0	0.0260896	62	92
TYMS	44457	ES	4	3	5	0	0.0480545	39	115
NDUFV2	44591	ES	1.3	1.1	4	0	0.0157366	102	52
MPPE1	44649	ES	9.2:10	8	11	0	0.0415542	64	90
OSBPL1A	44878	AT	5	null	null	0	0.00404593	94	60
OSBPL1A	44880	AT	32	null	null	0	0.00404593	60	94
ZNF397	45143	AT	3.2	null	null	0	0.00994627	81	73
ELP2	45233	ES	4.1:4.2:5:7:8.1:9:10:11:12:13:14:15:16:17	3	18	0	0.0247501	9	145
PIAS2	45425	ES	2	1	3	0	0.00164415	38	116
MBD1	45520	ES	13.1:13.2	12	14	0	0.0454877	67	87
ELAC1	45554	AT	3.3	null	null	0	0.0285552	87	67
ELAC1	45555	AT	4	null	null	0	0.0285552	67	87
TCF4	45609	AP	3	null	null	0	0.0473915	82	72
NARS	45643	AA	2.1	1	2.2	0	0.035785	75	79
TMX3	45752	AT	11.2	null	null	0	0.0079321	88	66
TMX3	45755	AT	19	null	null	0	0.0101444	68	86
ZNF407	45821	AT	10	null	null	0	0.00509726	40	114
ZNF407	45822	AT	9.2	null	null	0	0.0477627	139	15
MBP	46226	RI	5.2	5.1	5.3	0	0.0114143	37	117
POLR2E	46384	AD	2.2	2.1	3	0	0.0379806	95	59
GPX4	46389	ES	5	4	6	0	0.00919762	60	94
C19orf26	46398	RI	9.2	9.1	9.3	0	0.0189471	71	83
ATP5D	46400	RI	4.2	4.1	4.3	0	0.0345842	66	88
MUM1	46458	ES	5.1	4	6	0	0.00717457	95	59
DAZAP1	46476	ES	13	12	14	0	0.0006045	83	71
ABHD17A	46556	ES	4.3:5.1	4.2	5.2	0	0.0161608	59	95
LSM7	46607	AA	3.1	2	3.2	0	0.0380429	75	79
TIMM13	46608	AD	1.2	1.1	2	0	0.0358494	72	82
THOP1	46625	ES	13	12	14	0	0.0412659	95	59
RPL36	46862	RI	4.2:4.3:4.4	4.1	4.5	0	0.0181967	86	68
HSD11B1L	46868	AT	11.2	null	null	0	0.0361485	70	84
HSD11B1L	46870	AT	6	null	null	0	0.0361485	84	70
CAPS	46956	AD	4.2	4.1	5	0	0.000545812	71	83
RANBP3	46966	ES	05:06:00	4.1	7	0	0.0480216	90	64
ALKBH7	47026	AP	2	null	null	0	0.0174783	87	67
CD320	47213	ES	2.2	1	3.1	0	0.0385415	60	94
ANGPTL4	47224	ES	4	3	5	0	0.0208099	83	71
PIN1	47440	AT	3.2	null	null	0	0.0411203	89	65
PIN1	47441	AT	4.3	null	null	0	0.0411203	65	89
DNM2	47584	AA	23.1	22	23.2	0	0.0232859	78	76
TMED1	47589	AP	1	null	null	0	0.011025	38	116
TMED1	47590	AP	2	null	null	0	0.011025	116	38
TMEM205	47653	AP	1	null	null	0	0.0068405	88	66
TMEM205	47655	AP	2.1	null	null	0	0.0068405	66	88
MAN2B1	47815	AA	8.1	7	8.2	0	0.0359021	66	88
FBXW9	47838	AT	10.2	null	null	0	0.0127362	59	95
FBXW9	47840	AT	11	null	null	0	0.0127362	95	59
C19orf43	47858	ES	1.2:2.1	1.1	2.2	0	0.0446399	36	118
C19orf43	47859	AD	1.2	1.1	2.2	0	0.0446399	36	118
STX10	47927	ES	3.3:4:5.1	3.2	5.2	0	0.0267251	65	89
C19orf53	47934	AP	1	null	null	0	0.000786351	60	94
C19orf53	47935	AP	3	null	null	0	0.000786351	94	60
ZNF333	48020	AT	16	null	null	0	0.0194228	72	82
SYDE1	48053	AA	2.2	1	2.3	0	0.00500772	69	85
AP1M1	48147	ES	10	9	11	0	0.00888811	63	91
HAUS8	48227	ES	4	3.2	5.1	0	0.00518359	69	85
PGLS	48324	ES	3	2	4	0	0.0238525	86	68
COPE	48514	ES	8	7	9	0	0.000322893	65	89
COPE	48517	ES	04:06:07	3	8	0	0.0343743	42	112
TMEM161A	48586	ES	5.1:5.2:6	4	7	0	0.049436	57	97
ZNF737	48720	AT	6	null	null	0	0.000405928	45	109
ZNF737	48721	AT	5	null	null	0	0.000405928	109	45
ZNF675	48823	AT	7	null	null	0	0.0086138	88	66
U2AF1L4	49275	ES	3.1:3.2	2.2	5	0	0.00209032	69	85
ZFP14	49377	AT	4.3	null	null	0	0.0255905	93	61
ZFP14	49378	AT	5	null	null	0	0.0255905	61	93
ZNF571	49547	AT	6	null	null	0	0.0378318	65	89
ZNF571	49548	AT	5	null	null	0	0.0378318	89	65
ECH1	49696	AD	1.2	1.1	2	0	0.0115339	87	67
MRPS12	49738	AD	1.2	1.1	1.4	0	0.00674517	85	69
GMFG	49792	ES	3.2	2	4	0	0.017691	69	85
SAMD4B	49803	AA	16.1	15	16.2	0	0.0268523	66	88
FBL	49850	ES	2	1	3	0	0.0472492	47	107
ATP5SL	50073	ES	6.1	5	7	0	0.0172677	75	79
ARHGEF1	50102	ES	6	5	7	0	0.0462455	47	107
FOSB	50450	AT	3.3	null	null	0	0.0230679	64	90
FOSB	50451	AT	2.6	null	null	0	0.0230679	90	64
CCDC61	50540	ES	4	3.2	5	0	0.0372611	29	125
CALM3	50568	ES	5	2	6.1	0	0.0113758	62	92
RPL18	50778	ES	2	1	3.1	0	0.0367135	47	107
NUCB1	50829	AD	2.3	2.2	3	0	0.0328593	101	53
RPL13A	50950	AD	2.2	2.1	3	0	0.0069418	89	65
RPS11	50956	AA	2.1	1	2.2	0	0.000110819	90	64
ATF5	51135	AT	3.2	null	null	0	0.0118275	87	67
ATF5	51136	AT	4	null	null	0	0.0118275	67	87
VRK3	51144	AT	14	null	null	0	0.00946704	79	75
NR1H2	51181	AD	10.2	10.1	11	0	0.0227458	61	93
TFPT	51789	AA	6.1	5	6.2	0	0.0349069	62	92
RDH13	52000	AT	10	null	null	0	0.0283841	66	88
RDH13	52001	AT	12	null	null	0	0.0283841	88	66
ZNF264	52206	AT	3	null	null	0	0.0145523	90	64
ZNF264	52207	AT	5	null	null	0	0.00515436	69	85
ZNF606	52380	AT	3.2	null	null	0	0.0497426	90	64
ZSCAN18	52401	AT	9.2	null	null	0	0.000112117	12	142
ZSCAN18	52402	AT	2	null	null	0	0.000112117	142	12
CHMP2A	52481	AP	1	null	null	0	0.00774686	77	77
CHMP2A	52482	AP	3.1	null	null	0	0.00073451	89	65
ADAM17	52635	AT	8	null	null	0	0.0175266	104	50
ADAM17	52636	AT	20	null	null	0	0.0175266	50	104
PUM2	52774	ES	16	15	17	0	0.0456322	71	83
HS1BP3	52780	AT	8	null	null	0	0.0351924	97	57
NCOA1	52826	ES	00:24:25.100000	23	25.2	0	0.0249709	70	84
EIF2AK2	53217	ES	11	10	12	0	0.0308566	21	133
SRSF7	53270	AP	1	null	null	0	0.0275812	65	89
SRSF7	53271	AP	2	null	null	0	0.0275812	89	65
THADA	53379	AT	18.2	null	null	0	0.0177485	108	46
MTIF2	53607	ES	4	3	5	0	0.0059556	91	63
UGP2	53749	AT	12.2	null	null	0	0.00789066	89	65
UGP2	53750	AT	17	null	null	0	0.00789066	65	89
RAB1A	53792	ES	05:06:00	4	7	0	0.0253107	61	93
PPP3R1	53830	AP	2	null	null	0	0.0421228	51	103
PPP3R1	53832	AP	3	null	null	0	0.048037	117	37
NFU1	53853	ES	4	2	5	0	0.0259483	73	81
TIA1	53869	AT	9.2	null	null	0	0.00813784	85	69
SNRPG	53881	AP	2.1	null	null	0	0.0446834	102	52
SNRPG	53883	AP	1	null	null	0	0.0446834	52	102
FAM136A	53890	AD	1.2:1.3	1.1	2	0	0.046145	101	53
FAM136A	53892	AD	1.2	1.1	2	0	0.0125531	83	71
RTKN	54056	AP	1	null	null	0	0.00775373	101	53
RTKN	54057	AP	2	null	null	0	0.00775373	53	101
TGOLN2	54196	RI	2.4	2.3	2.5	0	0.00357204	70	84
CAPG	54273	AD	7.2	7.1	8	0	0.0475787	66	88
ST3GAL5	54384	AT	8	null	null	0	0.0137009	82	72
ST3GAL5	54385	AT	12	null	null	0	0.0137009	72	82
PLGLB1	54462	AT	6	null	null	0	0.0412851	71	83
ANKRD36	54596	AT	75.2	null	null	0	0.0325592	81	73
RPL31	54734	RI	2.5	2.4	2.6	0	0.0204383	90	64
MAP4K4	54753	AD	30.2	30.1	31	0	0.00479076	70	84
C2orf49	54816	RI	3.2	3.1	3.3	0	0.00596857	74	80
LIMS1	54888	AT	9	null	null	0	0.0189922	100	54
LIMS1	54889	AT	17	null	null	0	0.0138739	52	102
ACTR3	55072	AP	1	null	null	0	0.0187543	60	94
ACTR3	55073	AP	2	null	null	0	0.0187543	94	60
DBI	55109	AP	4	null	null	0	0.00387098	87	67
ARHGEF4	55357	RI	14.2	14.1	14.3	0	0.0364399	84	70
PLEKHB2	55366	AP	2	null	null	0	0.0395208	103	51
PLEKHB2	55368	AP	1	null	null	0	0.0288536	52	102
RAB3GAP1	55428	AT	3.2	null	null	0	0.0175649	95	59
GTDC1	55501	ES	14	13	15	0	0.0352246	75	79
ZEB2	55515	AT	4	null	null	0	0.0156282	93	61
ZEB2	55516	AT	12	null	null	0	0.0156282	61	93
2018-03-07	55703	ES	7	6	8	0	0.00609473	66	88
SSB	55881	AP	2	null	null	0	0.00263668	98	56
SSB	55882	AP	1	null	null	0	0.00263668	56	98
DYNC1I2	55938	AP	1	null	null	0	0.0412738	89	65
DYNC1I2	55939	AP	2	null	null	0	0.0412738	65	89
DYNC1I2	55954	ES	6	4	7.3	0	0.0197119	112	42
HAT1	55960	AT	11	null	null	0	0.0143882	60	94
HAT1	55961	AT	10.2	null	null	0	0.0143882	94	60
HAT1	55964	ES	3	2	4	0	0.0199734	67	87
SSFA2	56441	ES	19	18	20	0	0.0341553	73	81
MOB4	56697	AP	3	null	null	0	0.00464465	89	65
NDUFB3	56781	ES	2.1:2.2	1	3	0	0.0113939	76	78
CFLAR	56800	ES	3.2	1	5.2	0	0.000604999	66	88
STRADB	56841	ES	4	3	5	0	0.00378046	64	90
SUMO1	56942	ES	3	1	4	0	0.0110842	96	58
EEF1B2	57144	AA	1.3	1.1	1.4	0	0.0309651	81	73
CREB1	57176	AT	13	null	null	0	0.0387268	64	90
RPE	57256	ES	2.1:2.2	1.2	3	0	0.0224141	92	62
ZFAND2B	57629	AD	3.2	3.1	4.1	0	0.014732	64	90
SERPINE2	57771	AA	10.1	9	10.2	0	0.0478415	76	78
DOCK10	57783	AT	7	null	null	0	0.0371745	105	49
MFF	57807	ES	09:10:00	7	11	0	0.0120993	72	82
MFF	57808	ES	10	7	11	0	0.0122961	89	65
PDE6D	57935	ES	4	3	5	0	0.0148224	71	83
COPS8	58099	ES	2	1	3	0	0.0407369	86	68
PPP1R7	58335	ES	2	1.3	3	0	0.0490489	63	91
ATG4B	58403	ES	04:05:00	3	6	0	0.0109394	100	54
SNRPB	58543	ES	3	2	4	0	0.0323321	88	66
UBOX5	58571	ES	4	3	5	0	0.0277872	71	83
SMOX	58621	ES	8	7	9	0	0.0344445	90	64
SMOX	58625	ES	5:6.1:6.2:6.3:7	4	9	0	0.015512	34	120
SMOX	58626	ES	5:6.1:6.3:7	4	9	0	0.0128214	33	121
MGME1	58753	AD	2.2	2.1	3	0	0.00536678	70	84
TRPC4AP	59060	AA	9.1	8	9.2	0	0.0270936	70	84
EIF6	59077	ES	2.4:3	2.2	4	0	0.0412424	58	96
UQCC1	59108	ES	6.1:6.2:7.1:7.2:8	3	9	0	0.0290586	56	98
ROMO1	59225	RI	1.2:1.3:1.4	1.1	1.5	0	0.0402896	85	69
RBM39	59235	AT	24	null	null	0	0.0278801	58	96
RBM39	59236	AT	8	null	null	0	0.0278801	96	58
CTNNBL1	59362	ES	2	1	3	0	0.0334866	136	18
PKIG	59476	AT	7	null	null	0	0.020094	50	104
PKIG	59477	AT	8	null	null	0	0.020094	104	50
YWHAB	59489	ES	2	1	3	0	0.0467503	92	62
STAU1	59742	ES	3	1	5	0	0.0366303	72	82
TMEM189	59776	ES	2	1	3	0	0.0146673	90	64
RAE1	59893	AD	1.2	1.1	3	0	0.0144373	66	88
RBM38	59894	AP	2.1	null	null	0	0.0196959	92	62
RBM38	59895	AP	1.1	null	null	0	0.0196959	62	92
RPS21	60075	AA	3.3:3.4	3.1	3.5	1	0.0417781	91	63
RPS21	60076	AD	3.2:3.3	3.1	3.5	1	0.0286503	87	67
ARFRP1	60152	AP	1	null	null	0	0.0435415	76	78
PCMTD2	60204	AA	5.1	4	5.2	0	0.00279214	70	84
APP	60279	AP	1	null	null	0	0.0223537	103	51
C21orf59	60359	AD	5.2:5.3	5.1	5.5	0	0.037006	74	80
IFNAR2	60390	AA	10.1	9	10.2	0	0.0047769	81	73
IFNGR2	60412	ES	2.1:2.2:3	1	4	0	0.00866216	95	59
DONSON	60445	ES	5	4.2	6	0	0.0308461	63	91
CRYZL1	60450	AT	8	null	null	0	0.0379321	83	71
CRYZL1	60452	AT	17	null	null	0	0.0466355	76	78
RUNX1	60502	AP	3	null	null	0	0.0144095	131	23
PIGP	60540	AP	3.1	null	null	0	0.0298901	83	71
WRB	60626	AP	1.1	null	null	0	0.0245843	75	79
WRB	60627	AP	2	null	null	0	0.0245843	79	75
LCA5L	60633	AT	6.2	null	null	0	0.0295095	69	85
LCA5L	60634	AT	11	null	null	0	0.0295095	85	69
PDXK	60790	ES	8	7	9	0	0.0278176	51	103
C22orf39	61055	AT	4	null	null	0	0.0374988	80	74
DGCR6L	61146	ES	3	2.2	4	0	0.0301273	59	95
YPEL1	61253	AT	6	null	null	0	0.0213997	41	113
YPEL1	61254	AT	3	null	null	0	0.0213997	113	41
AP1B1	61604	AA	19.1	18	19.2	0	0.0326254	74	80
ASCC2	61671	AD	18.2	18.1	19	0	0.0318983	9	145
DRG1	61852	ES	3	2	4	0	0.0278481	64	90
TOM1	61953	ES	11	10	12	0	0.0352228	81	73
IFT27	62059	AP	2	null	null	0	0.0358997	79	75
IFT27	62060	AP	1	null	null	0	0.0358997	75	79
NOL12	62148	RI	6.2	6.1	6.3	0	0.0434107	89	65
POLR2F	62181	AT	10	null	null	0	0.0405316	94	60
TMEM184B	62226	ES	4.1:4.2	3	5	0	0.0381092	95	59
APOBEC3F	62275	AT	8	null	null	0	0.00835955	85	69
APOBEC3F	62276	AT	3	null	null	0	0.00835955	69	85
TAB1	62302	AT	11	null	null	0	0.0434267	64	90
TAB1	62303	AT	12	null	null	0	0.0434267	90	64
SLC25A17	62386	ES	3.1	2.2	4	0	0.0210962	101	53
ST13	62398	ES	02:03:00	1	4	0	0.0116634	59	95
L3MBTL2	62412	ES	16	15	17	0	0.0060371	90	64
NAGA	62493	RI	1.2	1.1	1.3	0	0.0368437	80	74
KIAA0930	62648	AP	4	null	null	0	0.0153012	110	44
FBLN1	62663	AT	16	null	null	0	0.00215922	103	51
TRABD	62792	RI	11.2	11.1	11.3	0	0.0284818	61	93
ARSA	62897	RI	1.3:1.4	1.2	1.5	0	0.0364235	71	83
SUMF1	62987	ES	8	7	9	0	0.0148786	68	86
CAMK1	63175	ES	3	2	4	0	0.0384682	90	64
ARPC4	63188	AD	1.3	1.2	2	0	0.0278493	68	86
TTLL3	63213	AD	8.2:8.3	8.1	9	0	0.0435281	69	85
VHL	63312	ES	2	1	3	0	0.0109221	73	81
SEC13	63363	ES	2.2	1.1	3	0	0.0371731	83	71
VGLL4	63394	AP	10	null	null	0	0.0138177	83	71
RPL32	63467	RI	1.2	1.1	1.3	0	0.0428768	80	74
ZFYVE20	63548	AT	4.2	null	null	0	0.00833151	96	58
ZFYVE20	63550	AT	15	null	null	0	0.00833151	58	96
LRRFIP2	63969	ES	6:7:8:9:10:14:15:16:17	5	18	0	0.0365866	122	32
ACAA1	64012	AT	8.2	null	null	0	0.0188428	94	60
GORASP1	64157	ES	00:03:04.200000	1	5	0	0.0452044	57	97
DHX30	64541	AT	27	null	null	0	0.0165476	68	86
DHX30	64542	AT	13.2	null	null	0	0.0187798	90	64
MAP4	64562	ES	12.1:12.2	11	14	0	0.0339805	98	56
NME6	64585	ES	5.2:6	4	7	0	0.0182567	39	115
SHISA5	64695	ES	3.2	1.3	4.1	0	0.0106947	117	37
UQCRC1	64719	AD	1.2:1.3	1.1	2	0	0.0220382	104	50
USP4	64852	AT	7	null	null	0	0.0386045	85	69
APEH	64892	ES	7	6	8	0	0.0257775	59	95
TRAIP	64922	AT	15	null	null	0	0.00832248	74	80
TRAIP	64923	AT	14.2	null	null	0	0.00832248	80	74
ACY1	65150	ES	13:14:00	12	15	0	0.0308278	60	94
RPL29	65168	AD	3.2:3.3	3.1	4	0	0.0251591	84	70
GLYCTK	65211	ES	3	2	4	0	0.0449	79	75
ACTR8	65320	AP	2	null	null	0	0.0489349	85	69
ACTR8	65321	AP	1	null	null	0	0.0489349	69	85
SLMAP	65393	AT	18.2	null	null	0	0.0463794	101	53
PSMD6	65521	ES	3	2.2	4	0	0.0122616	84	70
UBA3	65567	ES	4:5:6:7	3	8	0	0.027758	58	96
CGGBP1	65665	AP	1	null	null	0	0.0433938	89	65
CGGBP1	65666	AP	3	null	null	0	0.0181098	72	82
TFG	65836	AD	1.2	1.1	2	0	0.0401798	69	85
RPL24	65970	ES	5.1	4	6	0	0.0408889	65	89
ALCAM	65991	ES	14	13	15	0	0.0335463	74	80
DZIP3	66036	ES	28	27	29	0	0.0481398	58	96
ABHD10	66071	ES	2	1	3	0	0.0188251	67	87
C3orf17	66149	AA	4.1	3.1	4.2	0	0.00570583	56	98
COX17	66349	AT	5	null	null	0	0.0365229	67	87
COX17	66350	AT	4	null	null	0	0.041824	92	62
NPHP3	66810	AT	2	null	null	0	0.0414779	103	51
TMEM108	66829	ES	5	4.2	7	0	0.0379628	67	87
CDV3	66837	AA	7.1	6.2	7.2	0	0.0402568	79	75
GMPS	67354	ES	02:03:00	1	4	0	0.0119502	22	132
SMC4	67481	ES	19	18	20	0	0.0339167	44	110
CLDN11	67616	AT	3	null	null	0	0.032649	56	98
CLDN11	67617	AT	5	null	null	0	0.032649	98	56
TNIK	67627	AT	3	null	null	0	0.0441015	96	58
TNIK	67628	AT	34	null	null	0	0.0441015	58	96
MFN1	67692	ES	11	10	12	0	0.0366538	31	123
FXR1	67744	AT	4	null	null	0	0.0139756	144	10
FXR1	67745	AT	20	null	null	0	0.0139756	10	144
MCCC1	67771	AP	3	null	null	0	0.0128496	86	68
AP2M1	67842	ES	03:04:00	2.2	5	0	0.0427721	125	29
ECE2	67860	AT	3	null	null	0	0.023879	87	67
ECE2	67861	AT	22	null	null	0	0.023879	67	87
MAP3K13	67981	AP	2.1	null	null	0	0.0425347	140	14
MAP3K13	67989	AT	4.4	null	null	0	0.000578694	144	10
TMEM41A	68010	AT	7	null	null	0	0.00286687	97	57
TMEM41A	68011	AT	5	null	null	0	0.00286687	57	97
RFC4	68064	AD	1.2	1.1	2	0	0.0215575	74	80
RPL39L	68070	AP	1	null	null	0	0.00884541	105	49
RPL39L	68071	AP	3	null	null	0	0.00884541	49	105
BCL6	68083	AA	5.1	4	5.2	0	0.00496555	49	105
DLG1	68281	AT	22	null	null	0	0.00957372	118	36
DLG1	68283	AT	32	null	null	0	0.00957372	36	118
TNIP2	68588	ES	4	3	5	0	0.042101	71	83
LRPAP1	68648	AT	6.2	null	null	0	0.0117593	96	58
LRPAP1	68649	AT	8	null	null	0	0.0117593	58	96
SH3TC1	68758	ES	17	16	18	0	0.00142654	50	104
GPR125	68942	AT	13.2	null	null	0	0.0338683	93	61
TBC1D1	69017	ES	13:14:00	12	15	0	0.0329522	81	73
KLHL5	69040	AT	13	null	null	0	0.0172117	89	65
KLHL5	69042	AT	12	null	null	0	0.0276822	65	89
TMEM33	69137	RI	1.2	1.1	1.3	0	0.0296098	61	93
OCIAD1	69239	AD	2.3	2.2	3	0	0.022458	74	80
GRSF1	69456	AD	1.2	1.1	3	0	0.0374891	84	70
SCARB2	69596	ES	04:05:06	2	7	0	0.00873568	38	116
FAM47E	69601	AT	11	null	null	0	0.0464562	78	76
FAM47E	69602	AT	10	null	null	0	0.0464562	76	78
COQ2	69775	AT	7	null	null	0	0.0273558	83	71
COQ2	69776	AT	8	null	null	0	0.0429154	68	86
SPP1	69875	ES	4	3	5	0	0.0495219	45	109
FAM13A	69905	AT	4.2	null	null	0	0.0299611	96	58
FAM13A	69906	AT	26	null	null	0	0.0389841	60	94
SNCA	69931	ES	5	4.2	6.1	0	0.00185405	13	141
UNC5C	69989	AT	12.2	null	null	0	0.0157214	127	27
UBE2D3	70145	AD	2.3	2.2	3.3	0	0.0151391	47	107
UBE2D3	70149	AD	2.2:2.3	2.1	3.3	0	0.0253664	75	79
UBE2D3	70150	AD	2.2	2.1	3.3	0	0.0311457	112	42
PET112	70843	AT	9.2	null	null	0	0.039945	98	56
PET112	70844	AT	14	null	null	0	0.0174212	63	91
FBXW7	70852	AT	3.3	null	null	0	0.0319659	137	17
FBXW7	70853	AT	16	null	null	0	0.0319659	17	137
PLRG1	70898	AD	6.2	6.1	7	0	0.0326284	67	87
CBR4	71137	AT	6	null	null	0	0.0272927	56	98
ING2	71271	AP	1	null	null	0	0.0269539	69	85
ING2	71272	AP	2	null	null	0	0.0269539	85	69
PDCD6	71422	AT	3	null	null	0	0.02363	82	72
BRD9	71464	ES	18.2	17	20	0	0.0269373	98	56
BRD9	71471	AA	5.1	4	5.2	0	0.00285258	84	70
NSUN2	71516	ES	6	5	7	0	0.0383515	44	110
TRIO	71584	AT	60	null	null	0	0.00843148	63	91
TRIO	71585	AT	31.2	null	null	0	0.00843148	91	63
PAIP1	71958	AP	1	null	null	0	0.0299584	96	58
PAIP1	71959	AP	2.1	null	null	0	0.0299584	58	96
MOCS2	72000	ES	6	5	7.1	0	0.0352958	54	100
NDUFS4	72010	ES	4.1:4.2	3	5	0	0.017808	83	71
NDUFS4	72012	ES	2	1	3	0	0.0290315	130	24
PDE4D	72147	AT	31	null	null	0	0.0326928	54	100
TNPO1	72480	ES	5	4	6	0	0.0277113	17	137
GFM2	72501	AT	22	null	null	0	0.00874553	68	86
GFM2	72502	AT	16.2	null	null	0	0.00874553	86	68
TBCA	72596	AP	2	null	null	0	0.0284269	44	110
CAST	72852	AA	31.1	30	31.2	0	0.00297371	81	73
PAM	72888	AA	25.1	23.2	25.2	0	0.00242318	85	69
ATG12	73038	ES	2	1.1	3	0	0.00537839	84	70
GRAMD3	73156	AP	3	null	null	0	0.0424486	137	17
C5orf63	73181	AT	6.2	null	null	0	0.0387936	87	67
MEGF10	73186	AT	15	null	null	0	0.00413632	101	53
MEGF10	73187	AT	27	null	null	0	0.00413632	53	101
HINT1	73219	AD	1.2	1.1	2.1	0	0.0371899	76	78
CDC42SE2	73225	ES	2	1	3.1	0	0.0452418	63	91
RAPGEF6	73229	AT	19.2	null	null	0	0.0238558	92	62
CDKL3	73367	AT	10.2	null	null	0	0.00407693	78	76
CDKL3	73368	AT	18	null	null	0	0.030879	71	83
CDKL3	73369	AT	15.2	null	null	0	0.0202475	102	52
TXNDC15	73437	AD	1.2	1.1	3	0	0.0495952	60	94
H2AFY	73449	AA	6.2	5	6.3	0	0.0074573	80	74
MATR3	73581	AA	19.1	18	19.2	0	0.0209401	76	78
MATR3	73582	ES	08:09:00	7.1	10	0	0.0400396	49	105
HARS	73728	ES	4:5:6.1:6.2	2	7	0	0.0422982	16	138
GNPDA1	73860	ES	3.2:4:5.1	3.1	5.2	0	0.0136135	67	87
CD74	74076	AT	7.2	null	null	0	0.0367806	107	47
G3BP1	74185	AP	1	null	null	0	0.0443878	67	87
G3BP1	74186	AP	2	null	null	0	0.0443878	87	67
CLINT1	74394	AA	11.1	10	11.2	0	0.0126349	77	77
MAT2B	74448	AP	1	null	null	0	0.00715069	85	69
MAT2B	74449	AP	2	null	null	0	0.00715069	69	85
ERGIC1	74566	ES	5	3	6.1	0	0.00452176	63	91
THOC3	74615	AP	1	null	null	0	0.00621619	135	19
THOC3	74616	AP	2	null	null	0	0.00621619	19	135
TSPAN17	74672	RI	7.2	7.1	7.3	0	0.0444402	90	64
LMAN2	74758	AA	8.1	7	8.2	0	0.0320997	88	66
DBN1	74770	AP	1	null	null	0	0.0158652	67	87
FAM193B	74803	AA	5.1	4	5.2	0	0.0199079	66	88
HNRNPAB	74847	ES	5.2:5.3:6	5.1	7	0	0.0129482	9	145
HNRNPAB	74849	AD	5.2:5.3	5.1	7	0	0.0129482	9	145
HNRNPH1	74906	AD	11.2	11.1	12	0	0.0410554	63	91
HNRNPH1	74909	RI	1.4	1.3	1.5	0	0.0404126	93	61
SERPINB6	75150	AP	3	null	null	0	0.0368161	81	73
RPP40	75237	ES	5	3	6	0	0.00614978	55	99
PHACTR1	75366	AT	13.3	null	null	0	0.0298612	106	48
TBC1D7	75374	AT	12	null	null	0	0.0468974	96	58
KIF13A	75455	AT	3	null	null	0	0.0390861	91	63
KIF13A	75456	AT	42	null	null	0	0.000281206	63	91
BTN2A2	75651	ES	3.1:3.2	2	4	0	0.046792	77	77
HIST1H2BN	75711	AT	1.3	null	null	0	0.0346642	105	49
HIST1H2BN	75712	AT	3	null	null	0	0.0346642	49	105
RPS10	75781	ES	6	5	7	0	0.0299743	89	65
VEGFA	76328	ES	7.1:7.2:8.1:8.2	6	9.1	0	0.0103403	68	86
MCM3	76465	ES	2	1	3	0	0.00180087	59	95
DST	76557	AT	108	null	null	0	0.0185887	43	111
DST	76559	AT	39	null	null	0	0.00700227	113	41
BEND6	76572	AT	10	null	null	0	0.0465144	76	78
BEND6	76573	AT	4	null	null	0	0.0465144	78	76
MB21D1	76742	AT	6	null	null	0	0.0306693	101	53
MB21D1	76743	AT	5.2	null	null	0	0.0306693	53	101
SLC35A1	76961	ES	05:06:00	4	7	0	0.0196393	17	137
FYN	77269	AP	1	null	null	0	0.000560678	43	111
FYN	77272	AP	3	null	null	0	0.00397192	109	45
RWDD1	77328	ES	3	1	4	0	0.00097379	72	82
ECHDC1	77477	ES	4	1.1	6.1	0	0.0364099	65	89
HEBP2	77939	AD	4.2	4.1	5	0	0.00329445	64	90
SYNE1	78177	AT	23.2	null	null	0	0.00701298	109	45
SYNE1	78178	AT	29.2	null	null	0	0.0137234	109	45
SYNE1	78181	AT	152	null	null	0	0.00734702	47	107
MYCT1	78208	AA	2.1	1	2.2	0	0.0345976	20	134
EIF3B	78612	AA	19.1	18	19.2	0	0.00775625	77	77
PMS2	78701	ES	4	3	5	0	0.034264	71	83
KLHL7	78947	AP	2	null	null	0	0.0487228	90	64
KLHL7	78948	AP	1	null	null	0	0.0487228	64	90
FAM221A	78986	ES	7	5	8	0	0.0467467	76	78
HNRNPA2B1	79038	AA	12.1	11	12.2	0	0.00481389	66	88
SCRN1	79099	AT	11	null	null	0	0.0133631	8	146
SCRN1	79100	AT	6	null	null	0	0.0133631	146	8
GGCT	79138	ES	4	3	5	0	0.0118182	68	86
AQP1	79157	AP	1	null	null	0	0.0229699	108	46
BMPER	79230	AT	4	null	null	0	0.0286719	138	16
BMPER	79231	AT	18	null	null	0	0.0286719	16	138
STARD3NL	79285	ES	6	5	7	0	0.0178946	61	93
URGCP	79353	AP	1.1	null	null	0	0.0197315	70	84
POLD2	79475	AA	11.1	10	11.2	0	0.00277146	69	85
PPIA	79569	ES	2.1	1	3	0	0.0178261	89	65
TBRG4	79588	AD	1.2	1.1	2.1	0	0.0212051	80	74
COBL	79727	AT	17	null	null	0	0.0463986	61	93
CCT6A	79782	ES	3	2	4	0	0.0237978	74	80
SUMF2	79797	ES	4:5.1:5.2	3	6	0	0.0422508	61	93
GUSB	79858	ES	3.2:4.1:5.1	3.1	6	0	0.0331536	10	144
CRCP	79875	ES	03:05:06	1.2	7	0	0.0334269	71	83
ELN	80049	AD	20.2	20.1	21	0	0.0395014	52	102
GTF2I	80087	ES	12	11.1	13	0	0.00595866	79	75
MDH2	80160	ES	6	5	7	0	0.0360267	79	75
CACNA2D1	80254	AT	41	null	null	0	0.0308674	34	120
CACNA2D1	80255	AT	11	null	null	0	0.0308674	120	34
TMEM243	80317	AT	5	null	null	0	0.0319749	66	88
TMEM243	80318	AT	4.2	null	null	0	0.0319749	88	66
DBF4	80348	AD	2.2	2.1	3	0	0.0483746	72	82
CCDC132	80464	ES	4:5:6:7:8:9:10:11:12:13.1	2.1	14	0	0.0476442	11	143
BET1	80486	RI	4.2	4.1	4.3	0	0.00609783	14	140
SGCE	80497	ES	14	13.1	15	0	0.0424716	122	32
SLC25A13	80550	ES	4	3	5	0	0.00921166	64	90
ARPC1B	80609	ES	8	7	9	0	0.0446594	92	62
ZKSCAN5	80655	AP	1	null	null	0	0.0430571	82	72
ZNF3	80876	AT	8	null	null	0	0.0371246	91	63
ZNF3	80877	AT	7	null	null	0	0.0371246	63	91
SLC12A9	80999	AT	14	null	null	0	0.00235822	95	59
SLC12A9	81000	AT	15	null	null	0	0.0370591	95	59
SLC12A9	81002	AT	16	null	null	0	0.0245813	66	88
RABL5	81057	AT	6.2	null	null	0	0.0122719	77	77
RABL5	81059	AT	7	null	null	0	0.0122719	77	77
PRKRIP1	81088	ES	9	8	10	0	0.0479311	71	83
POLR2J	81101	AD	3.2	3.1	4	0	0.0495286	89	65
ATXN7L1	81309	AT	15.2	null	null	0	0.00833164	80	74
BCAP29	81363	ES	5	4	6	0	0.00986298	52	102
DLD	81385	ES	03:04:00	2	5	0	0.03459	55	99
CAPZA2	81552	ES	2	1	3	0	0.0126127	85	69
POT1	81642	ES	17	16	18.1	0	0.0297621	71	83
CHCHD3	81838	ES	5	4	6.1	0	0.000671196	123	31
CNOT4	81885	AT	14	null	null	0	0.0161462	62	92
CNOT4	81886	AT	11	null	null	0	0.0203624	82	72
MTPN	81895	ES	02:03:00	1	4	0	0.00347783	46	108
TRIM24	81916	AD	9.2	9.1	10	0	0.0319208	76	78
C7orf55-LUC7L2	81956	AP	3.1	null	null	0	0.0321548	58	96
DENND2A	82010	AA	15.1	14.1	15.2	0	0.0345477	40	114
AGK	82037	AT	18	null	null	0	0.0170555	57	97
AGK	82038	AT	5	null	null	0	0.0170555	97	57
GSTK1	82080	AD	4.2:4.3	4.1	5	0	0.0223912	65	89
CUL1	82148	AP	1	null	null	0	0.0367173	87	67
AGAP3	82350	AP	3	null	null	0	0.0188933	134	20
AGAP3	82354	ES	10	9	11	0	0.0330032	73	81
INSIG1	82433	ES	6	5	7	0	0.0364386	85	69
MSRA	82604	AT	11	null	null	0	0.0344657	70	84
CTSB	82671	ES	3.1:3.2	1.1	5.3	0	0.00787887	102	52
VPS37A	82797	ES	3	1	4	0	0.0385755	91	63
MTUS1	82814	AP	6	null	null	0	0.000557505	113	41
BIN3	83046	AT	2.3	null	null	0	0.0338443	111	43
CHMP7	83075	ES	3	2.2	5	0	0.0455611	11	143
ELP3	83204	ES	4	3	5	0	0.0497426	60	94
GSR	83298	ES	9	8	10	0	0.00211853	63	91
ASH2L	83370	ES	15	14	16	0	0.0127953	69	85
GOLGA7	83513	AA	5.1	4	5.2	0	0.0385831	83	71
POLB	83712	ES	04:05:06	3	7	0	0.0220909	66	88
POLB	83713	ES	3	2	4	0	0.0420126	18	136
POLB	83715	ES	2	1	3	0	0.0171556	73	81
TMEM68	83868	AT	8	null	null	0	0.00968094	63	91
TMEM68	83869	AT	3.2	null	null	0	0.00968094	91	63
SDCBP	83929	ES	6.1:6.2	5	7.1	0	0.0343822	61	93
SDCBP	83930	ES	6.2	5	7.1	0	0.0293189	60	94
ASPH	83966	AT	6	null	null	0	0.0493415	111	43
ASPH	83967	AT	8	null	null	0	0.0268418	100	54
ASPH	83969	AT	20.3	null	null	0	0.0168302	67	87
MCMDC2	84040	AT	13.2	null	null	0	0.00703136	143	11
COPS5	84053	AP	1	null	null	0	0.0387314	87	67
COPS5	84054	AP	2.1	null	null	0	0.0387314	67	87
TRAM1	84119	AP	1.1	null	null	0	0.0402172	66	88
TRAM1	84120	AP	2	null	null	0	0.0402172	88	66
PEX2	84240	ES	00:03:04.200000	2.2	5	0	0.0288101	65	89
E2F5	84324	AP	2	null	null	0	0.016936	108	46
E2F5	84325	AP	1	null	null	0	0.016936	46	108
RIPK2	84385	ES	3	1	4	0	0.0127298	69	85
FAM92A1	84528	ES	3	2	4	0	0.0170861	116	38
ANKRD46	84708	AT	6.2	null	null	0	0.00417401	59	95
ANKRD46	84709	AT	7	null	null	0	0.00417401	95	59
ZNF706	84734	AP	1	null	null	0	0.0289158	84	70
ATP6V1C1	84786	AD	1.2	1.1	2	0	0.00539278	60	94
UTP23	84966	AT	5.2	null	null	0	0.0335303	86	68
TRMT12	85074	RI	1.4	1.3	1.5	0	0.0246285	11	143
NDRG1	85237	ES	4	3	5.1	0	0.00130499	37	117
PTK2	85288	AP	7.1	null	null	0	0.0413719	83	71
EEF1D	85459	ES	3	1	8.2	0	0.00986748	109	45
CYHR1	85612	AP	3	null	null	0	0.041926	74	80
CYHR1	85614	AP	1.1	null	null	0	0.041926	80	74
RPL8	85643	ES	00:02:03.100000	1.4	3.2	0	0.0325077	72	82
ZNF250	85675	AT	7.2	null	null	0	0.0498064	89	65
KDM4C	85829	AT	17.2	null	null	0	0.0205911	93	61
CCDC171	85926	AT	28	null	null	0	0.0160534	28	126
TOMM5	86414	AD	1.2:1.3:1.4	1.1	2	0	0.00275559	92	62
C9orf85	86575	AT	7.2	null	null	0	0.0454183	77	77
C9orf85	86576	AT	6	null	null	0	0.0454183	77	77
VPS13A	86650	AT	69	null	null	0	0.021694	75	79
AUH	86824	ES	4	3	5	0	0.0165744	67	87
FAM120AOS	86912	AP	1	null	null	0	0.00868521	80	74
FAM120AOS	86913	AP	2	null	null	0	0.00868521	74	80
MRPL50	87090	RI	2.2	2.1	2.3	0	0.0365293	13	141
FSD1L	87119	AT	13	null	null	0	0.00382158	105	49
CTNNAL1	87155	AA	21.1	20	21.2	0	0.0101465	83	71
ZNF483	87212	AT	8	null	null	0	0.016865	76	78
SUSD1	87239	ES	15	14	17	0	0.0377023	65	89
HSDL2	87245	ES	05:06:00	4	7	0	0.0424195	28	126
RGS3	87284	AP	1	null	null	0	0.0128578	128	26
TTLL11	87447	AT	9	null	null	0	0.043448	81	73
TTLL11	87448	AT	4.2	null	null	0	0.043448	73	81
RC3H2	87487	AT	19.2	null	null	0	0.0275372	89	65
MAPKAP1	87583	ES	10	8	11	0	0.0260982	71	83
MVB12B	87596	AT	12	null	null	0	0.0473186	48	106
MVB12B	87597	AT	8.2	null	null	0	0.0473186	106	48
RALGPS1	87609	AT	13	null	null	0	0.00115891	103	51
RPL12	87633	ES	3	2	4	0	0.0173873	61	93
TOR2A	87658	ES	3.3	3.1	3.5	0	0.045163	62	92
AK1	87678	AA	5.1	3	5.2	0	0.0180822	81	73
SLC25A25	87692	AP	1	null	null	0	0.0322668	85	69
CIZ1	87718	ES	6	5	7	0	0.00254369	59	95
TBC1D13	87781	ES	08:09:00	7	10	0	0.00368119	37	117
CACFD1	88068	ES	3	2	4	0	0.00858259	71	83
OLFM1	88097	AP	1	null	null	0	0.0334722	79	75
OLFM1	88099	AP	5	null	null	0	0.0208331	74	80
EXD3	88298	AT	27	null	null	0	0.0202662	74	80
NSMF	88322	ES	7	4	9.2	0	0.0230807	74	80
EHMT1	88338	AT	29	null	null	0	0.0134319	57	97
CASK	88861	AA	24.1	23	24.2	0	0.0173439	28	126
KRBOX4	88886	AT	8.2	null	null	0	0.0440433	72	82
KCND1	89048	AP	1	null	null	0	0.0045031	63	91
KCND1	89049	AP	2.1	null	null	0	0.0045031	91	63
CLCN5	89130	AT	4.2	null	null	0	0.00159489	137	17
CLCN5	89131	AT	17	null	null	0	0.00159489	17	137
HSD17B10	89222	AD	5.2	5.1	6	0	0.00906873	77	77
FAM104B	89280	AD	3.2:3.3	3.1	4.1	0	0.0362845	85	69
PJA1	89359	RI	2.4	2.3	2.5	0	0.00403569	32	122
HDAC8	89499	ES	3.1:3.2	2	4.1	0	0.000694588	58	96
BEX2	89726	AD	1.2	1.1	2	0	0.0214959	63	91
ATG4A	89853	ES	4	2	5	0	0.00784632	42	112
WDR44	89937	ES	15	14	16	0	0.0373916	53	101
FAM122B	90156	AA	10.1	9	10.2	0	0.0209972	54	100
FAM122B	90157	AA	8.1	7	8.2	0	0.0111319	77	77
ZNF449	90178	AT	2.3	null	null	0	0.0193273	82	72
ZNF449	90179	AT	5	null	null	0	0.0193273	72	82
CXorf40A	90300	AT	4.2	null	null	0	0.0232271	51	103
CXorf40A	90301	AT	5	null	null	0	0.0232271	103	51
TMEM185A	90320	AA	3.1	2	3.2	0	0.019701	72	82
CXorf40B	90329	AD	2.3	2.2	3	0	0.0198178	81	73
ARHGAP4	90524	ES	18:19:00	17	20	0	0.0159468	8	146
ARHGAP4	90525	ES	16	15	17	0	0.00162191	41	113
IRAK1	90545	RI	10.2	10.1	10.3	0	0.041333	76	78
MECP2	90550	RI	4.2	4.1	4.3	0	0.00638491	73	81
NPIPB3	93952	ES	8.5:8.6:8.7:8.8:9:10:11	8.4	12.1	1	0.0438771	53	101
