# Supplementary material for: Classification of glioma based on prognostic alternative splicing
Source: BMC Med Genomics. 2019 Nov 15;12:165. doi: 10.1186/s12920-019-0603-7 (PMC6858651; doi:10.1186/s12920-019-0603-7)
Supplement: Supplementary file 3 — Additional file 3: Table S3. Specific Splicing Events of pST7. [file 12920_2019_603_MOESM3_ESM.xlsx]

## Sheet: pST1
Supplementary Table S3. Specific Splicing Events of pST1
symbol	as_id	splice_type	exons	from_exon	to_exon
UBE4B	593	AT	3	null	null
FBLIM1	772	AT	11	null	null
MAN1C1	1193	AP	1	null	null
S100PBP	1635	AT	9	null	null
ZSCAN20	1679	AT	8	null	null
CSMD2	1690	AT	17.2	null	null
MACF1	1879	AT	4	null	null
RNF220	2553	AP	3	null	null
TTC39A	2951	AT	21	null	null
TTC39A	2952	AT	16.2	null	null
ZCCHC11	3008	AT	3.2	null	null
LEPR	3295	AT	22	null	null
WLS	3362	AT	14	null	null
SEP15	3688	ES	3	2	4
SLC39A1	7765	AP	4.1	null	null
LMNA	8178	AT	19.3	null	null
C1orf85	8221	AT	6.3	null	null
DNM3	9000	AT	16	null	null
ABL2	9104	AT	12	null	null
ELK4	9560	AT	3.2	null	null
GUK1	10182	AD	11.3	11.2	12
ERO1LB	10370	AT	16	null	null
WAC	11097	AP	5.1	null	null
KIF20B	12498	AT	34	null	null
PLCE1	12578	AT	34	null	null
HPS1	12760	AT	10.2	null	null
USMG5	13003	ES	3	1	4
USMG5	13004	ES	2.2	1	4
LHPP	13401	AT	6	null	null
CHID1	13803	AP	1	null	null
CHID1	13807	AT	17.2	null	null
RPL27A	14251	AP	3.1	null	null
RPL27A	14260	RI	1.2	1.1	1.3
GTF2H1	14599	AP	1	null	null
EIF3M	14845	AT	8.2	null	null
EML3	16361	AP	4.1	null	null
WDR74	16453	AP	1	null	null
FAU	16778	RI	1.2:1.3	1.1	1.4
SSSCA1	16871	RI	1.2	1.1	1.3
TIRAP	19384	AT	6.2	null	null
VWF	19815	AT	7.2	null	null
FKBP11	21495	AT	8	null	null
DAZAP2	21810	AT	7	null	null
ACVR1B	21878	AT	9.2	null	null
HNRNPA1	22144	RI	11.3	11.2	11.4
CD63	22239	AP	5	null	null
CD63	22243	AP	4	null	null
LRP1	22534	AT	7.2	null	null
UNG	24277	AP	1	null	null
RPL6	24584	AD	1.2	1.1	2
RPLP0	24739	RI	1.2:1.3	1.1	1.4
HNF1A	24782	AT	8	null	null
ZCCHC8	24960	AP	11.1	null	null
RPL21	25528	AD	1.2:1.3	1.1	2
RNASE1	26471	ES	2.2:2.3	1	3.1
SUPT16H	26571	AT	2	null	null
TM9SF1	26892	AP	6.1	null	null
DTD2	27119	RI	3.2	3.1	3.3
SEC23A	27347	AT	23	null	null
NIN	27491	AT	32.2	null	null
KTN1	27633	ES	46	45	47
EFCAB11	28797	AT	7	null	null
CCDC88C	28876	AT	5	null	null
PAPOLA	29204	AT	7.2	null	null
C14orf2	29536	ES	3	2	5
INF2	29545	AT	5.2	null	null
BRF1	29611	AT	4.2	null	null
DUT	30485	AP	3.1	null	null
DYX1C1	30735	AT	11	null	null
ZNF280D	30770	AT	13.2	null	null
SNX1	31087	AP	1	null	null
SPG21	31148	AP	1	null	null
MAP2K5	31329	AP	2	null	null
MPI	31774	AT	5.2	null	null
MORF4L1	32125	AP	1	null	null
TM2D3	32767	AT	6	null	null
RPS15A	34248	AP	2.1	null	null
NPIPB3	34463	ES	8.8:9:10:11:12.1	8.7	12.2
RPGRIP1L	36422	AT	3.2	null	null
FAM192A	36525	AP	3.1	null	null
LRRC36	37014	AT	15	null	null
WWP2	37316	AT	13.2	null	null
KIAA0513	37877	AT	9.2	null	null
RPL13	38091	RI	1.2	1.1	1.3
SHPK	38461	AT	7.4	null	null
MINK1	38598	ES	19	18	20
RPAIN	38693	ES	6.1	3	7
EIF5A	38908	AP	3	null	null
VAMP2	39106	AD	2.2	2.1	3
NCOR1	39418	AT	22.2	null	null
GGNBP2	40494	AT	2.2	null	null
RPL27	41172	AP	3.1	null	null
GFAP	41911	AT	8	null	null
GFAP	41912	AT	7.2	null	null
ARL17B	42018	AT	4.2	null	null
DGKE	42595	AT	2.2	null	null
LRRC37A3	43076	AP	3.1	null	null
SLC39A11	43200	AT	8	null	null
EXOC7	43562	AT	4.2	null	null
SEC14L1	43703	AP	1	null	null
CCDC40	44018	AT	12	null	null
FAM195B	44168	AP	3.1	null	null
FAM195B	44178	AA	2.2:2.3	1	2.4
FAM195B	44179	ES	2.2	1	2.4
ARHGDIA	44188	AP	2	null	null
ANAPC11	44202	AP	4	null	null
ASPSCR1	44252	AT	7.2	null	null
SLC16A3	44300	AP	2	null	null
IMPA2	44659	AT	11	null	null
CEP76	44705	AT	13.2	null	null
PIK3C3	45318	AT	4.2	null	null
SMAD2	45449	AT	11.2	null	null
RPL17	45484	AA	3.2:3.3	1	3.4
TCF4	45601	AP	15	null	null
TCF4	45606	AP	4.1	null	null
CIRBP	46433	RI	9.2	9.1	9.3
DPP9	46820	AT	15.2	null	null
ZNF20	47778	AT	5	null	null
USE1	48239	AD	5.2:5.3	5.1	5.5
UBA52	48477	AD	1.4	1.3	4.2
UBA52	48481	AD	1.3:1.4:1.5	1.2	4.2
UBA52	48482	AD	1.3:1.4	1.2	4.2
ZNF724P	48813	AT	4	null	null
ZNF675	48820	AT	6	null	null
ZNF726	48830	AT	3.2	null	null
FXYD5	49072	AD	3.2	3.1	4
FXYD5	49078	RI	1.2:1.3:1.4:1.5	1.1	1.6
ZNF585A	49447	AT	4.2	null	null
HKR1	49480	AT	17.2	null	null
ZNF527	49507	AT	5.4	null	null
YIF1B	49607	AT	10	null	null
DYRK1B	49844	AT	5.2	null	null
POU2F2	50119	AT	15.5	null	null
ZNF283	50246	AT	7.5	null	null
ZNF283	50248	AT	10	null	null
AP2S1	50597	AP	2	null	null
DBP	50795	AP	3.1	null	null
NOSIP	50977	ES	2	1	3
ZNF616	51408	AT	5	null	null
ZNF83	51483	AT	10.4	null	null
ZNF677	51700	AT	7	null	null
NDUFA3	51774	AT	5.2	null	null
NDUFA3	51775	AT	6	null	null
RDH13	52000	AT	10	null	null
RPS7	52576	AD	1.2	1.1	2.1
HS1BP3	52779	AT	3.2	null	null
EIF2B4	52988	RI	1.2:1.3	1.1	1.4
LCLAT1	53116	AT	9	null	null
THADA	53378	AT	19.2	null	null
CAMKMT	53453	AT	4	null	null
ACYP2	53564	AP	8	null	null
RPS27A	53606	RI	2.2	2.1	2.3
NPHP1	54927	AT	4.2	null	null
PLEKHB2	55368	AP	1	null	null
ZEB2	55515	AT	4	null	null
ATP5G3	56094	RI	1.2:1.3	1.1	1.4
NDUFB3	56781	ES	2.1:2.2	1	3
CFLAR	56790	AT	8.2	null	null
TRAK2	56836	AT	8.2	null	null
CARF	56965	AT	10.2	null	null
TNS1	57429	AT	18	null	null
SNX5	58745	AT	1.7	null	null
CEP250	59165	AT	10.2	null	null
UBE2V1	59755	AP	1.1	null	null
CRYZL1	60452	AT	17	null	null
ITSN1	60467	AT	24	null	null
RCAN1	60494	AP	5	null	null
SETD4	60516	AT	9.2	null	null
U2AF1	60780	ES	3	2.2	4
DEPDC5	61894	AT	23	null	null
TRIOBP	62153	AT	19	null	null
RPL3	62290	AP	2.1	null	null
SYNGR1	62298	AT	7	null	null
RPL32	63470	RI	1.2:1.3:1.4	1.1	1.5
ZFYVE20	63548	AT	4.2	null	null
RPSA	64185	AD	1.2	1.1	2
RPL14	64221	AD	1.2:1.3	1.1	2
ZKSCAN7	64364	AT	6.3	null	null
RPL29	65177	AD	1.2:1.3:1.4	1.1	2
TKT	65306	ES	6.2	5	7.1
KIAA1257	66688	AT	9	null	null
ANAPC13	66873	AD	2.2	2.1	3
ABCC5	67813	AT	4	null	null
RPL39L	68071	AP	3	null	null
ZFYVE28	68560	AT	8	null	null
ZFYVE28	68561	AT	9	null	null
ABLIM2	68745	AT	18.4	null	null
LIMCH1	69113	AT	12.2	null	null
TMEM33	69133	RI	8.2	8.1	8.3
RUFY3	69444	AP	1	null	null
RUFY3	69449	AT	22	null	null
NAAA	69561	AT	12	null	null
PDLIM5	69969	AT	3	null	null
ADH5	70028	ES	2	1	3
HADH	70285	ES	2.2	1	4
RPL34	70300	AT	8	null	null
RPL34	70304	AD	1.2	1.1	3
PET112	70842	AT	3	null	null
MYO10	71604	AT	4	null	null
HARS	73719	AP	1	null	null
ADAMTS2	74892	AT	23	null	null
FLT4	75016	AT	31	null	null
GFOD1	75387	AT	2	null	null
KIF13A	75454	AT	41.2	null	null
C6orf1	75778	AD	1.2	1.1	2.1
DST	76559	AT	39	null	null
EEF1A1	76757	RI	1.3	1.2	1.4
PTPRK	77493	AT	5.2	null	null
SERAC1	78255	AT	19	null	null
SOD2	78301	AT	5.3	null	null
AGPAT4	78366	AT	3.2	null	null
QKI	78405	AT	9	null	null
NUDT1	78610	ES	3.2:3.3	1	4
NUDT1	78611	ES	3.2	1	4
UBE2D4	79369	AT	7.2	null	null
EGFR	79743	AT	33	null	null
GTF2IRD2	80092	AT	3.2	null	null
UPK3B	80182	AT	8	null	null
CCDC132	80457	AT	13.2	null	null
AP4M1	80884	AP	1	null	null
CHCHD3	81833	AT	13	null	null
CHCHD3	81835	AT	7	null	null
FAM115C	82122	AT	11.2	null	null
GALNT11	82406	AT	8.2	null	null
DPP6	82425	AT	8	null	null
PAXIP1-AS2	82427	AT	5.3	null	null
RBM33	82438	AT	7.2	null	null
TNKS	82595	AP	1.1	null	null
PCM1	82835	AT	11.2	null	null
ESCO2	83185	AT	11.2	null	null
ASH2L	83368	AP	2	null	null
GINS4	83515	AT	6.3	null	null
HGSNAT	83759	AP	1	null	null
UBE2V2	83798	ES	2	1.1	3.2
CHCHD7	83904	ES	5.5	5.3	6
CHCHD7	83913	ES	2.1:2.2	1	4
SDCBP	83938	ES	2	1	3.2
ASPH	83968	AT	22	null	null
RPL30	84641	RI	1.2	1.1	1.3
OXR1	84848	AT	12.2	null	null
RPL8	85646	AD	1.2	1.1	1.4
KDM4C	85826	AT	5.2	null	null
PLIN2	85961	AT	4.3	null	null
RASEF	86677	AT	18	null	null
ZNF169	86927	AT	6.2	null	null
ZNF483	87209	AT	2.2	null	null
ZNF483	87212	AT	8	null	null
RC3H2	87485	AT	4.2	null	null
MVB12B	87597	AT	8.2	null	null
CRAT	87824	AT	4.2	null	null
GPR107	87893	AT	19.2	null	null
CD99	88408	AT	11	null	null
CXorf36	88882	AT	3	null	null
UXT	88941	RI	1.2	1.1	1.3
MAGED2	89246	AP	3	null	null
KIF4A	89373	AT	32	null	null
HDAC8	89461	AT	4.3	null	null
TBC1D8B	89808	AT	22	null	null
GRIA3	90014	AT	15.2	null	null
AIFM1	90067	AP	1	null	null
MAP7D3	90198	AT	20	null	null
EEF1A1	319302	ES	1.4:2:3:4:5	1.3	6
RPL13	392312	AD	1.3:1.4	1.2	2
RSPO1	507794	ES	5:6:7:8.1:8.2	4.2	8.3
RSPO1	507795	ES	5:6:8.1:8.2	4.2	8.3

## Sheet: pST2
Supplementary Table S3. Specific Splicing Events of pST2
symbol	as_id	splice_type	exons	from_exon	to_exon
MAD2L2	665	ES	02:03:00	1	4
ADC	1660	AT	11	null	null
MACF1	1881	ES	107	106	108
SCNM1	7563	AP	1	null	null
HDGF	8317	AP	1.1	null	null
PEA15	8435	ES	02:03:00	1	4.1
FBXO18	10672	ES	21	20	22
CXCL12	11344	AT	4	null	null
RPS24	12294	AT	7	null	null
ZNF195	13962	AT	14	null	null
C11orf49	15612	ES	9	7	10
ME3	18198	AT	9	null	null
KDM5A	19596	AT	28	null	null
ITGA7	22216	ES	29	28	30
ARHGEF25	22664	AP	1	null	null
NALCN	26204	AT	7	null	null
SDR39U1	27009	AA	8.1	7	8.2
AP3B2	32238	AT	5	null	null
RPL23A	39964	AP	2	null	null
MSI2	42613	AP	8	null	null
TBCB	49348	AP	2.1	null	null
RPS19	50095	AP	2	null	null
PIH1D1	50936	AP	1	null	null
COPS8	58099	ES	2	1	3
ATG4B	58405	ES	4	3	6
C20orf96	58436	AP	1	null	null
MANBAL	59338	ES	5	4.2	6
NDUFV3	60762	ES	3	2	4
POLR2F	62179	AT	9	null	null
CMSS1	65807	ES	3	1	4
NIT2	65823	AD	1.2	1.1	2
PARL	67810	AD	4.2	4.1	5
HOPX	69368	ES	5	4.6	6
RUFY3	69448	AT	15.2	null	null
SCD5	69715	AT	6	null	null
NDUFC1	70620	AT	11	null	null
PARP8	71974	AT	7	null	null
UBE2D2	73622	ES	3.2	2	4
CCNJL	74418	AT	10	null	null
KCNIP1	74492	AT	4	null	null
GRIK2	77097	AT	8	null	null
PPIA	79568	ES	2.1:2.2	1	3
RHEB	82380	ES	3	1.2	4
COX6C	84676	AT	6	null	null
RGS3	87288	AP	14.1	null	null
RGS3	87291	AP	5	null	null
PSMB7	87531	AT	7.2	null	null
RPL35	87540	ES	4.1	3	5
RPS4X	89448	AT	5	null	null
IDS	90290	AT	6.2	null	null

## Sheet: pST3
Supplementary Table S3. Specific Splicing Events of pST3
symbol	as_id	splice_type	exons	from_exon	to_exon
ZNF195	13964	AT	10	null	null
STX5	16442	AD	9.2	9.1	10
CITED2	77962	AP	2	null	null
LSM5	79192	ES	3	2.1	4.1
SAT1	88701	RI	2.2	2.1	2.3

## Sheet: pST4
Supplementary Table S3. Specific Splicing Events of pST4
symbol	as_id	splice_type	exons	from_exon	to_exon
LAMTOR1	17554	AT	5	null	null
ZNF771	36107	AT	5	null	null
ZNF451	76580	AT	4.2	null	null
YAE1D1	79302	AT	4	null	null

## Sheet: pST5
Supplementary Table S3. Specific Splicing Events of pST5
symbol	as_id	splice_type	exons	from_exon	to_exon
SLC35E2	222	AT	8	null	null
KLHL21	482	RI	4.2:4.3	4.1	4.4
VAMP3	510	AP	2	null	null
TARDBP	635	ES	3	2	4
EXOSC10	647	ES	4	3	5
DNAJC16	764	AT	16	null	null
CDC42	1006	ES	2	1	3
MTFR1L	1196	AP	4.1	null	null
IPO13	2491	AP	16.1	null	null
NASP	2754	ES	2	1	3
IPP	2772	AT	10	null	null
POMGNT1	2783	AP	1	null	null
SCP2	3045	ES	12	11	13
TMEM59	3108	AP	4.1	null	null
SLC35D1	3346	AT	12	null	null
PRKACB	3588	AT	15.2	null	null
HS2ST1	3692	AT	6.2	null	null
FAM102B	3940	AT	12	null	null
FMO5	7368	AT	10	null	null
SLC39A1	7763	AP	1	null	null
KCNN3	7839	AP	2	null	null
CCT3	8239	ES	3	1	4
PBX1	8788	AT	3	null	null
TIPRL	8902	AT	5	null	null
COLGALT2	9202	AT	13	null	null
TROVE2	9255	AT	11	null	null
PPP1R12B	9414	AT	10.2	null	null
NFASC	9493	AT	20.2	null	null
CD55	9632	AT	10.2	null	null
RCOR3	9705	AT	14.2	null	null
AIDA	9892	AP	1	null	null
CAPN2	9924	AP	1	null	null
B3GALNT2	10353	AT	8.2	null	null
AKT3	10464	AT	16.2	null	null
CAMK1D	10773	AT	10.2	null	null
HSPA14	10830	AT	15	null	null
PRTFDC1	11016	AT	4	null	null
WAC	11099	AP	1	null	null
NRP1	11196	AT	15.2	null	null
FAM13C	11828	AT	13.2	null	null
SPOCK2	12072	AT	3	null	null
C10orf76	12932	AT	5.2	null	null
BBIP1	13094	ES	4	3	5.1
VTI1A	13116	AT	8	null	null
C10orf118	13185	AT	3.2	null	null
GTF2H1	14601	AP	9.1	null	null
LDHA	14636	ES	3	2.4	4
CD59	14916	ES	2	1	3
CD59	14917	ES	02:03:00	1	5.4
LDLRAD3	15419	ES	5	4	6
PTPRJ	15813	AT	9	null	null
DDB1	16153	AP	25.1	null	null
DDB1	16155	AP	1	null	null
FADS2	16293	AT	15.2	null	null
AHNAK	16347	AT	7	null	null
LTBP3	16864	AP	17	null	null
PC	17138	AT	14	null	null
ARAP1	17638	AP	1	null	null
NEU3	17811	AT	3.2	null	null
DIXDC1	18709	AT	7.2	null	null
C11orf57	18721	AT	4.4	null	null
C11orf57	18723	RI	4.2	4.1	4.3
SDHD	18735	ES	4	3.2	5
RBM7	18823	RI	4.3	4.2	4.4
MCAM	19134	AP	6.1	null	null
ATF7IP	20548	AT	14.2	null	null
KRAS	20819	AT	3	null	null
BICD1	21020	AT	1.5	null	null
SCAF11	21313	AP	14.1	null	null
SCAF11	21319	AT	5	null	null
PFKM	21429	ES	8	7.3	9
RACGAP1	21625	AT	21	null	null
LIMA1	21689	AP	7.1	null	null
SLC11A2	21729	AT	23.3	null	null
SLC4A8	21854	AT	26.2	null	null
SLC4A8	21855	AT	20	null	null
SLC4A8	21857	AT	18.2	null	null
PCBP2	22043	AP	1	null	null
ATF7	22095	AT	5.3	null	null
CS	22418	ES	6	5.2	7
MSRB3	22871	AT	7.2	null	null
TMTC2	23564	AT	8.2	null	null
PLXNC1	23723	AT	31.2	null	null
CCDC53	24023	ES	5	2	6
PARPBP	24028	AT	4.3	null	null
TCP11L2	24138	AT	7.2	null	null
C12orf23	24179	ES	5	4.2	6
GIT2	24375	AA	18.1	17.2	18.2
GIT2	24385	ES	17.1:17.2:18.1	15	18.2
PPP1CC	24498	AP	2.1	null	null
PPP1CC	24503	RI	5.2	5.1	5.3
RPLP0	24723	AP	6.1	null	null
MLXIP	24925	AT	9.5	null	null
ZCCHC8	24958	AP	2.1	null	null
MPHOSPH9	25050	AT	26	null	null
C12orf65	25059	AP	3.1	null	null
TMED2	25082	AP	2.1	null	null
RNF6	25512	AP	1	null	null
SUCLA2	25849	AP	1	null	null
ANKRD10	26270	AT	6.2	null	null
ACIN1	26701	AP	1	null	null
NOVA1	27044	AT	6	null	null
NOVA1	27046	AT	4.2	null	null
HEATR5A	27111	AT	3.2	null	null
MIPOL1	27300	AT	20	null	null
FKBP3	27404	ES	3	2	4
NIN	27493	AT	31	null	null
ACTR10	27682	ES	3	2	4
FNTB	27914	AP	1	null	null
MAX	27945	ES	5.2:5.3:5.5:5.6:5.7	5.1	5.8
RAD51B	28109	AT	16	null	null
BTBD7	29031	AT	4.2	null	null
PAPOLA	29202	AT	9.4	null	null
PAPOLA	29208	RI	9.2	9.1	9.3
SETD3	29214	AT	9	null	null
PPP2R5C	29317	AT	20.2	null	null
HSP90AA1	29328	AP	1	null	null
C14orf79	29585	AP	3.1	null	null
NIPA1	29688	AP	2	null	null
FAN1	29778	AT	5.2	null	null
ARHGAP11A	29816	AT	12.2	null	null
HAUS2	30186	AT	5.2	null	null
TRIM69	30364	AP	3.1	null	null
BLOC1S6	30430	AT	9	null	null
RFX7	30752	AT	11	null	null
TPM1	30981	AP	5.1	null	null
SPG21	31149	AP	4.1	null	null
PKM	31506	AP	1	null	null
IREB2	32090	RI	8.2	8.1	8.3
CHD2	32561	AT	14.2	null	null
NAA60	33520	AP	1	null	null
MKL2	34071	AT	12.3	null	null
C16orf45	34161	ES	2	1	4
SYT17	34292	AP	2.1	null	null
NPIPB3	34444	AP	8.1	null	null
DCTN5	35626	ES	4	2	5
EIF3C	35825	AP	1	null	null
POLR2C	36565	ES	3	2	4
GPR56	36575	AP	6	null	null
CNOT1	36671	ES	45	44	46
NFAT5	37288	AT	13.3	null	null
IST1	37514	AP	3	null	null
CENPN	37740	AT	8	null	null
GALNS	38030	AT	3.3	null	null
CDK10	38109	AP	1	null	null
TUBB3	38166	AP	5.1	null	null
TUBB3	38168	AP	1	null	null
GLOD4	38275	ES	3	1	4.2
TSR1	38386	AT	6.2	null	null
EIF5A	38911	AA	5.1	2	5.2
CCDC144A	39441	AT	6.2	null	null
TVP23B	39651	AP	2	null	null
ULK2	39775	AT	28	null	null
PHF12	40027	RI	12.2	12.1	12.3
NSRP1	40076	AT	4	null	null
NF1	40144	AT	15.2	null	null
MYO1D	40212	AT	26	null	null
MYO19	40489	ES	11.2:12	11.1	13
MRPL45	40572	ES	4	3	5
CACNB1	40627	AT	14.2	null	null
NKIRAS2	40978	ES	6	5.6	7
RAB5C	41014	ES	2	1	4
PSME3	41143	AP	1	null	null
PSME3	41152	ES	05:06:00	4	7
LSM12	41759	ES	6	5	7
GPATCH8	41869	AT	3.2	null	null
DBF4B	41883	AT	14.3	null	null
ARHGAP27	41965	AT	5.2	null	null
ARL17B	42019	AT	8	null	null
SNX11	42174	ES	5	4	6
CALCOCO2	42231	ES	3	2	6
SPOP	42303	AP	4	null	null
COX11	42569	RI	3.2	3.1	3.3
STXBP4	42570	AT	12	null	null
PCTP	42588	AA	6.1	5	6.2
MSI2	42616	AT	16	null	null
SRSF1	42632	RI	3.2	3.1	3.3
SKA2	42731	ES	3	2	4.1
PRKCA	43101	AT	10	null	null
NUP85	43383	AP	12	null	null
WBP2	43522	ES	3	2.1	4
MXRA7	43610	AP	3.1	null	null
SEC14L1	43705	AP	7	null	null
TIMP2	43920	AP	3.1	null	null
TBC1D16	44010	AT	12	null	null
NARF	44407	AD	3.2	3.1	5
DLGAP1	44520	AT	16.2	null	null
ZNF519	44757	AT	4	null	null
ZNF397	45144	AT	6	null	null
ZSCAN30	45153	AT	4.4	null	null
ZNF24	45164	AA	4.1	3	4.2
KIAA1328	45281	AT	19	null	null
KIAA1328	45285	AT	18.2	null	null
KIAA1328	45286	AT	17.3	null	null
KIAA1328	45287	AT	6.2	null	null
TCF4	45602	AP	1	null	null
RANBP3	47007	ES	2	1	4.1
ZNF266	47344	RI	6.3	6.2	6.4
DNAJB1	47991	AP	1	null	null
ZNF714	48746	AT	6.3	null	null
ZNF493	48772	AT	4	null	null
ZNF91	48816	AT	5	null	null
ZNF254	48838	AT	8	null	null
LSM14A	48955	ES	3	2	4
ZFP14	49377	AT	4.3	null	null
SIRT2	49711	ES	6	4	7
SAMD4B	49801	AT	17	null	null
GSK3A	50137	AP	2.1	null	null
CARD8	50706	AT	4.2	null	null
PRMT1	51039	AP	1	null	null
ZNF614	51397	AT	7	null	null
ZNF880	51447	AT	3.4	null	null
ZNF816	51645	AT	8	null	null
ZNF677	51701	AT	6.2	null	null
ZNF765	51716	AT	7.2	null	null
ZNF470	52185	AT	7	null	null
ZNF264	52206	AT	3	null	null
ZNF544	52426	AT	12	null	null
TRIB2	52717	AT	3	null	null
EFR3B	52846	AT	21.2	null	null
FEZ2	53195	AP	2	null	null
PRKCE	53461	AT	12	null	null
CALM2	53491	ES	3	2	4
MTIF2	53607	ES	4	3	5
CCT4	53708	ES	2	1	3
ANTXR1	53844	AT	13	null	null
AAK1	53856	AT	18.2	null	null
PCYOX1	53879	AP	1	null	null
TXNDC9	54706	ES	4	3	5.1
LIMS1	54888	AT	9	null	null
PLEKHB2	55366	AP	2	null	null
RAB3GAP1	55433	ES	04:05:00	3.1	6
HNMT	55469	AT	3.2	null	null
RBM43	55566	AT	2	null	null
SSB	55885	ES	6	5	7
MTX2	56124	ES	2	1	3
SSFA2	56438	AP	3	null	null
STAT1	56595	AT	24.2	null	null
CFLAR	56787	AP	2	null	null
STRADB	56840	AA	12.1	11	12.2
ICA1L	56954	AT	8.2	null	null
RQCD1	57497	ES	7	6	8
2018-09-02	58357	ES	8	7	9
PANK2	58612	AP	1	null	null
ASXL1	58951	AT	7	null	null
EDEM2	59064	AP	1	null	null
RBM39	59230	AP	2	null	null
SERINC3	59471	AT	12	null	null
STAU1	59743	ES	2	1	3
RCAN1	60491	AP	7.1	null	null
WDR4	60761	AT	12	null	null
DIP2A	60940	AT	21.2	null	null
LIMK2	61835	AT	17	null	null
SH3BP1	62134	AT	20.3	null	null
RANGAP1	62416	AP	4.1	null	null
CAMK1	63175	ES	3	2	4
GALNT15	63633	AT	11	null	null
AZI2	63793	AT	8.2	null	null
MOBP	64192	AT	5.4	null	null
DHX30	64539	AP	1	null	null
DHX30	64544	ES	4	3	5
GNAI2	64968	AP	1	null	null
RASSF1	65019	AP	2	null	null
TKT	65305	ES	6.1:6.2	5	7.1
ARL6IP5	65577	ES	3	1	4.1
EPHA3	65671	AT	7.2	null	null
RPN1	66649	AP	1	null	null
ISY1	66700	ES	9	8	10.1
CEP63	66878	AT	19	null	null
STAG1	66930	AT	10.2	null	null
EIF2A	67287	ES	3	2	4
PHC3	67602	AT	6.2	null	null
MCCC1	67770	AP	1	null	null
MCF2L2	67795	AT	19.2	null	null
BOD1L1	68797	ES	2	1	3
PACRGL	68876	AT	14	null	null
RELL1	69003	AT	8	null	null
OCIAD1	69234	ES	5	4	6
FIP1L1	69310	AT	19	null	null
BMP2K	69644	AT	15.2	null	null
SEC31A	69735	AD	10.2	10.1	11
EIF4E	70011	ES	8	7.2	9
GSTCD	70253	AT	7	null	null
SEC24D	70445	ES	27	26	28
SYNPO2	70453	AT	5	null	null
EXOSC9	70505	ES	10.3	10.1	10.5
ABCE1	70753	ES	14	13	15
MFAP3L	71160	AT	5.4	null	null
GPM6A	71210	AP	2.1	null	null
KIAA1430	71331	AT	4	null	null
PDE4D	72146	AT	18	null	null
MAST4	72283	AT	9	null	null
SLC30A5	72303	AA	4.1	3	4.2
GTF2H2C	72386	AT	9	null	null
GTF2H2C	72389	AT	10.2	null	null
HEXB	72499	AP	13.1	null	null
ARSK	72807	AT	2	null	null
ST8SIA4	72882	AT	4.2	null	null
REEP5	72994	ES	4	3	5
HSD17B4	73082	ES	14	13	15
VDAC1	73335	AP	1	null	null
SAR1B	73418	ES	6	5.2	8
SEC24A	73420	AT	13	null	null
IK	73709	ES	3	2	4
HARS	73720	AP	3.1	null	null
PCDH1	73832	AT	4.2	null	null
C5orf45	74947	AT	7.5	null	null
SSR1	75256	AT	12	null	null
HIVEP1	75356	AT	3	null	null
PHACTR1	75364	AT	14.3	null	null
PHACTR1	75366	AT	13.3	null	null
TDP2	75528	AD	2.2	2.1	3
FAM65B	75541	AT	19	null	null
CCND3	76155	AP	1	null	null
POLH	76308	AT	12	null	null
PDSS2	77130	AT	4	null	null
SOGA3	77482	AT	7.2	null	null
LATS1	78092	AT	6.2	null	null
QKI	78408	AA	8.4	8.2	8.5
FBXL18	78665	AT	9	null	null
PLEKHA8	79104	AT	16	null	null
UBE2D4	79372	ES	6	5.1	7.1
EGFR	79740	AT	11.2	null	null
CRCP	79873	ES	4	3	5
AUTS2	79910	AT	5	null	null
BCL7B	79959	ES	2	1	3
HGF	80250	AT	9	null	null
CPSF4	80637	ES	4	3	5
POLR2J2	81128	AA	3.1:3.2	2	3.3
KMT2E	81268	AT	16.2	null	null
SYPL1	81328	ES	6	5	7
MDFIC	81514	AT	3	null	null
CPED1	81593	AT	21	null	null
CREB3L2	81913	AT	5.2	null	null
ZC3HAV1	81939	AT	9.2	null	null
C7orf55-LUC7L2	81953	AP	1	null	null
TNKS	82594	AP	2	null	null
FDFT1	82656	ES	3.2	2.2	5.2
BMP1	82992	AA	18.1	16	18.2
CHMP7	83073	ES	4	3	5
FBXO16	83214	AT	4	null	null
ERLIN2	83347	AT	7.3	null	null
DDHD2	83376	AP	11.1	null	null
UBE2V2	83796	AP	3.1	null	null
UBE2V2	83799	AD	1.2	1.1	3.2
C8orf44	84029	AT	5	null	null
TMEM67	84532	AT	31	null	null
ZNF706	84748	ES	3.2:3.4	2	4
TSNARE1	85342	AT	15	null	null
ZNF7	85658	AT	7	null	null
NFIB	85880	AP	1	null	null
TMEM8B	86317	AP	1	null	null
CBWD5	86497	AT	19	null	null
PCSK5	86632	AT	14.2	null	null
FRMD3	86682	AT	17	null	null
S1PR3	86791	AP	2.1	null	null
SPTLC1	86829	AT	6	null	null
CDC14B	86973	AT	18	null	null
FAM206A	87150	AT	7	null	null
SLC31A1	87260	AT	6	null	null
RC3H2	87487	AT	19.2	null	null
CRB2	87511	AT	15	null	null
MAPKAP1	87578	AT	9	null	null
SLC35A2	89035	AT	6	null	null
FAM120C	89237	AT	2	null	null
SPIN3	89291	AT	5	null	null
DIAPH2	89595	AT	28	null	null
RBM41	89815	AT	8.2	null	null
PLS3	89927	ES	5	3	6
AIFM1	90068	AP	11.1	null	null

## Sheet: pST6
Supplementary Table S3. Specific Splicing Events of pST6
symbol	as_id	splice_type	exons	from_exon	to_exon
DVL1	141	AD	11.2	11.1	12
RPL22	378	AP	1	null	null
CAMTA1	501	AT	26	null	null
PRDM2	722	AT	13	null	null
CDC42	1003	AT	8	null	null
EPB41	1399	AT	19.2	null	null
MEAF6	1805	ES	6	5	8.1
MACF1	1882	ES	105	104	106
MACF1	1883	ES	103	102	104
PPIH	2097	AP	2.1	null	null
DOCK7	3254	AT	16	null	null
HS2ST1	3693	AT	10	null	null
SLC25A24	3938	AT	1.2	null	null
CYB561D1	4015	AT	5	null	null
RHOC	4232	ES	4	3	5
PDE4DIP	4404	AP	1	null	null
PEX11B	7281	AP	2	null	null
ENSA	7491	AP	2	null	null
TPM3	7786	AP	4	null	null
TPM3	7790	AT	14	null	null
TPM3	7792	ES	12	11	15
MPC2	8878	AP	1	null	null
SEC16B	9070	AT	16.2	null	null
CRB1	9294	AT	17.5	null	null
TMEM9	9349	AP	1	null	null
FRMD4A	10810	AT	5	null	null
CXCL12	11345	AT	6	null	null
PSAP	12067	AA	8.1	7	8.2
ANXA7	12145	ES	6	5	7
KCNMA1	12280	AT	35.2	null	null
GSTO1	13045	AP	1	null	null
STK32C	13484	AP	3	null	null
ZNF511	13540	AT	9	null	null
APBB1	14118	ES	13	12	14.2
ROM1	16367	AP	1	null	null
BSCL2	16401	AP	2.1	null	null
TAF1D	18319	AA	10.1	9	10.2
PHLDB1	19036	ES	25	24	26
ESAM	19234	AT	8	null	null
ACAD8	19551	AT	11	null	null
ACAD8	19553	AA	9.1	8	9.2
USP5	19988	AD	15.2	15.1	16
TPI1	19989	AP	2.1	null	null
CERS5	21660	ES	17.2	16	18
PFDN5	22009	ES	4.2	1	5
CCT2	23324	AP	2	null	null
NAP1L1	23483	ES	7.2	6	7.4
IFT81	24409	AT	12	null	null
ABCB9	24993	AP	3	null	null
HMGB1	25567	AP	1	null	null
COG6	25705	AT	22	null	null
LRCH1	25842	AT	20	null	null
SUCLA2	25848	AP	4	null	null
COMMD6	26059	ES	6	5.2	7
ARHGEF7	26283	AT	25.2	null	null
RNASE1	26465	AP	2.1	null	null
PSMB5	26693	AD	1.3	1.2	2
SEC23A	27349	AT	3.2	null	null
GNG2	27516	AP	1	null	null
CNIH1	27583	ES	4	3	5
CINP	29414	ES	5	4	6
KLC1	29468	AT	14.3	null	null
PACS2	29635	ES	20	19	21
DNAJC17	30039	AD	9.2	9.1	10.1
TPM1	30984	AT	14	null	null
C15orf61	31326	AP	2	null	null
NRG4	31911	AT	18	null	null
RAB11FIP3	32895	ES	7	6	8
PKMYT1	33328	AT	12	null	null
CLUAP1	33587	ES	12.3	12.1	12.5
ZNF688	36156	AT	3	null	null
VKORC1	36227	AP	3	null	null
COX4I1	37910	ES	3	2.2	4.1
C17orf49	38819	AP	2.1	null	null
RPL26	39180	AD	1.2:1.3	1.1	2.2
COPRS	40164	AP	2	null	null
MYO1D	40213	AT	14	null	null
SMARCE1	40871	ES	12	11	13
KRT222	40883	AT	5.2	null	null
JUP	40931	AT	22	null	null
ATP6V0A1	41046	ES	20	18	21.2
MRPL10	42103	ES	1.2:2.2	1.1	3
MRPL10	42105	AD	1.2	1.1	3
PDK2	42351	AP	1	null	null
RAD51C	42719	AD	1.2:1.3	1.1	2.1
RPL38	43231	RI	1.3	1.2	1.4
EXOC7	43564	ES	14	13	15
BAIAP2	44092	AT	16.3	null	null
PSMG2	44699	AP	1	null	null
DTNA	45113	ES	16	13	17
INO80C	45190	ES	00:03:04.200000	1	5.1
CYB5A	45805	ES	5	4	6
PQLC1	46254	ES	7	6	9
TXNL4A	46272	AP	1	null	null
DHPS	47826	AP	2	null	null
TECR	48003	ES	2	1	4
MRPL34	48270	AP	3	null	null
MEF2BNB	48603	AT	4.2	null	null
GRAMD1A	49012	ES	19	18	20
MARK4	50420	ES	16	15	17
RPL28	52102	RI	1.2	1.1	1.3
ADAM17	52635	AT	8	null	null
PDIA6	52666	AP	1	null	null
HS1BP3	52780	AT	8	null	null
SRSF7	53271	AP	2	null	null
TTC7A	53484	AT	5	null	null
RPS27A	53604	AP	1	null	null
DCTN1	54045	ES	27	26	28
INPP4A	54627	AT	27	null	null
MZT2B	55331	ES	3	2	4
MZT2B	55332	ES	02:03:00	1	4
RAB3GAP1	55432	ES	26	25	27.1
DYNC1I2	55943	ES	8	7.3	9
DYNC1I2	55954	ES	6	4	7.3
GLS	56589	AT	20	null	null
CASP8	56815	AT	12	null	null
ABI2	57019	ES	13.1:13.2	12	14
PNKD	57463	AT	13	null	null
MFF	57812	ES	4	3	5
PTMA	57926	AP	1	null	null
EFHD1	58004	AP	3	null	null
CSNK2A1	58460	AT	15	null	null
FKBP1A	58492	RI	1.2	1.1	1.3
ABHD12	58873	ES	3	2	4
HM13	58890	ES	12.1:12.2	11	13
HM13	58891	ES	12.1	11	13
ERGIC3	59176	ES	10	8	12
DLGAP4	59284	AP	1	null	null
DLGAP4	59286	AD	15.2	15.1	16
RPN2	59332	ES	17	16	18
GNAS	59998	AT	7	null	null
ARFGAP1	60112	ES	10	9	11
ARFRP1	60151	AP	3.1	null	null
CBR1	60527	AA	3.2	2.1	3.3
WRB	60630	AD	1.2	1.1	3
POLR2F	62182	AT	11	null	null
NHP2L1	62449	ES	3.2	2	4
MAP4	64549	AT	6	null	null
MAGI1	65530	AT	23.2	null	null
CD47	66013	ES	09:10:00	8	11
KALRN	66522	AT	35	null	null
ATP1B3	67081	ES	7	6	8
ATP1B3	67084	ES	2	1	3
XRN1	67110	AT	12.2	null	null
GYG1	67204	ES	7	6	8
PFN2	67256	AA	6.1	5.4	6.2
ECT2	67656	AT	26	null	null
AP2M1	67842	ES	03:04:00	2.2	5
MAP3K13	67987	AT	18	null	null
IL1RAP	68106	AT	14	null	null
PCYT1A	68231	AT	12	null	null
PIGX	68259	ES	7	6.1	8
ADD1	68603	AP	2	null	null
NAAA	69563	AT	3.2	null	null
2018-09-11	69617	AT	13	null	null
SLC39A8	70106	AT	12	null	null
SLC9B2	70168	AP	5	null	null
INPP4B	70687	AT	34	null	null
CEP44	71186	AT	13	null	null
PPAP2A	72040	ES	2	1	3
HEXB	72498	AP	1	null	null
AP3S1	73040	ES	06:07:00	5	8
THOC3	74615	AP	1	null	null
CLTB	74653	ES	6	5	7
DBN1	74775	ES	14	13	15
SQSTM1	74933	AP	1	null	null
SSR1	75257	ES	10	9.1	11.1
DTNBP1	75413	AP	9	null	null
DST	76561	ES	104	103	105
MB21D1	76742	AT	6	null	null
TIAM2	78232	AP	20	null	null
SYNJ2	78245	AT	28	null	null
WBSCR22	79996	AT	15	null	null
NDUFA5	81629	AD	1.2	1.1	2
MKRN1	81999	AT	9.2	null	null
ADCK2	82012	AT	9	null	null
NDUFB2	82018	AP	6	null	null
NCAPG2	82525	AT	32	null	null
KIAA1456	82758	AT	6.2	null	null
ADAM9	83482	AT	4.3	null	null
VDAC3	83725	ES	5.2	4.1	6
ASPH	83966	AT	6	null	null
FAM92A1	84528	ES	3	2	4
UTP23	84966	AT	5.2	null	null
CBWD1	85685	AT	4.4	null	null
CLTA	86331	ES	00:05:06.100000	4	7.1
CLTA	86332	ES	6.1	4	7.1
CLTA	86333	ES	5	4	7.1
SEMA4D	86800	AP	4.1	null	null
SEC61B	87058	AP	1	null	null
SH3GLB2	87809	ES	12	11	13
SH3GLB2	87812	ES	7	6	8
NTMT1	87862	AP	3	null	null
GBGT1	88019	AT	4	null	null
CNKSR2	88673	AT	21	null	null
MCTS1	90007	AP	2	null	null
ATP11C	90242	AT	31	null	null
PHF21A	157593	ME	16|17	15	18
NSMF	193275	ME	6|7	4	9.2
PKM	203434	ME	12|13	11	14
NDUFA13	302227	ES	4.3:6:7	4.1	8
DLGAP4	393774	ME	11|12	10	13

## Sheet: pST7
Supplementary Table S3. Specific Splicing Events of pST7
symbol	as_id	splice_type	exons	from_exon	to_exon
MRPL20	166	AT	3.2	null	null
KIAA2013	693	AT	2.2	null	null
NECAP2	825	ES	6	5	7
ARHGEF10L	859	AT	22	null	null
UBR4	879	AT	78.6	null	null
TINAGL1	1473	AT	4	null	null
PEF1	1487	AT	3	null	null
INPP5B	1848	AT	7.3	null	null
CTPS1	2028	AT	9.2	null	null
PPIH	2101	AT	9.2	null	null
MKNK1	2802	AT	9.2	null	null
HHLA3	3400	AT	6	null	null
IFI44	3554	AT	7.2	null	null
RWDD3	3827	AT	3.3	null	null
RTCA	3877	AT	2.2	null	null
RHOC	4243	ES	2.3:2.4	1.1	3
PDE4DIP	4415	AT	2	null	null
ATP8B2	7831	AT	14.2	null	null
FCER1G	8600	AT	6	null	null
HSD17B7	8756	AT	2.2	null	null
NPL	9160	AT	6	null	null
PTPRC	9321	AT	4	null	null
TAF5L	10227	AT	2.2	null	null
C1orf131	10272	RI	6.2	6.1	6.3
PFKFB3	10695	AT	18.2	null	null
ATP5C1	10724	AT	8.2	null	null
SVIL	11112	AT	34.2	null	null
MAPK8	11474	AT	10	null	null
ACTA2	12473	AP	1	null	null
BLOC1S2	12792	AP	2.1	null	null
NDUFB8	12829	AT	14	null	null
DPCD	12877	AT	4.2	null	null
GPAM	13101	AT	19.6	null	null
FGFR2	13296	AT	26	null	null
IFITM3	13647	AP	2	null	null
CD81	13918	AP	3	null	null
SERGEF	14554	AT	15	null	null
HPS5	14590	AT	12.2	null	null
LDHA	14608	AP	2.1	null	null
MDK	15568	AD	4.2	4.1	5
ACP2	15677	AP	2	null	null
MADD	15715	AT	35.2	null	null
TMEM138	16188	RI	3.3	3.2	3.4
FADS1	16297	AP	10.1	null	null
FTH1	16331	AT	6.2	null	null
ASRGL1	16338	AT	5.2	null	null
GANAB	16377	AT	5.2	null	null
OTUB1	16558	AT	10	null	null
NUDT22	16585	AT	6	null	null
NAALADL1	16736	AT	16.2	null	null
RBM4	17091	AT	8	null	null
RPS6KB2	17200	AT	5.2	null	null
TMEM134	17229	AT	5	null	null
TMEM134	17230	AT	4.2	null	null
PPFIA1	17392	AT	27.2	null	null
IL18BP	17471	AT	5	null	null
PDE2A	17609	AT	10.2	null	null
CCDC90B	18061	AT	5.3	null	null
CHORDC1	18263	AT	5.2	null	null
CHORDC1	18264	AT	6	null	null
SLC36A4	18284	AT	8	null	null
ACAT1	18601	AT	6	null	null
REXO2	18832	AT	3	null	null
TAGLN	18897	AD	1.2:1.3	1.1	2.3
B3GAT1	19569	AT	6	null	null
TSPAN9	19750	AT	9.2	null	null
TNFRSF1A	19829	AT	6	null	null
DERA	20595	AT	8.2	null	null
TUBA1B	21536	ES	2	1	3
MRPL42	23696	AT	7	null	null
APPL2	24130	AT	11.3	null	null
CDK2AP1	25061	AP	4	null	null
CDK2AP1	25062	AP	5.1	null	null
EIF2B1	25098	AT	5.4	null	null
EIF2B1	25100	RI	5.2	5.1	5.3
NDRG2	26486	AP	3	null	null
IRF9	26876	AT	4.2	null	null
PPP2R3C	27192	AT	8.2	null	null
PSMA6	27232	ES	3	2.1	4
TRIM9	27504	AT	12.2	null	null
JKAMP	27745	AT	4.3	null	null
ZFYVE26	28101	AT	41.2	null	null
ERH	28140	AT	3.2	null	null
RBM25	28252	AT	11.5	null	null
TTLL5	28520	AT	5.2	null	null
TGFB3	28530	AT	5.2	null	null
NDUFB1	28986	AP	2	null	null
IFI27L2	29089	AP	1	null	null
SETD3	29216	AT	8.2	null	null
EMC4	29838	AT	4.3	null	null
SNAP23	30168	AT	7.2	null	null
MYEF2	30480	AT	11.2	null	null
DTWD1	30554	AT	5	null	null
TPM1	30983	AT	11.2	null	null
TPM1	30988	ES	9	8	10
HEXA	31542	AT	14.2	null	null
ZFAND6	32170	AT	9.2	null	null
NTRK3	32370	AT	20.2	null	null
LMF1	33032	AT	10	null	null
EEF2K	35541	AT	13.2	null	null
BCL7C	36194	AT	7	null	null
CDH5	36703	AT	7.2	null	null
NAE1	36851	RI	10.4	10.3	10.5
NAE1	36852	RI	10.2	10.1	10.3
CENPT	37127	AT	10.2	null	null
NIP7	37281	AT	3.2	null	null
COX4I1	37907	RI	5.2:5.3	5.1	5.4
COX4I1	37909	AD	4.2	4.1	5.1
GALNS	38031	AT	2.2	null	null
ARRB2	38565	AD	6.2	6.1	7
IFT20	39882	ES	5	4	6.1
KIAA0100	39935	AT	10.2	null	null
COPRS	40165	ES	4	3	5
TMEM101	41754	AT	4.2	null	null
NME1	42501	RI	6.3	6.2	6.4
LGALS3BP	43931	AT	4.3	null	null
LGALS3BP	43966	AD	2.3:2.4:2.5	2.2	3.1
ENDOV	44055	AT	8	null	null
ANAPC11	44203	AT	7.4	null	null
CCDC57	44295	AT	15.2	null	null
FN3KRP	44418	ES	5	4	6
TBCD	44420	AT	22	null	null
IMPA2	44660	AT	8	null	null
TUBB6	44668	AT	7	null	null
INO80C	45169	AP	2	null	null
RPRD1A	45199	AT	9	null	null
TMX3	45752	AT	11.2	null	null
TMX3	45753	AT	12	null	null
PIP5K1C	46722	AT	17.2	null	null
SAFB2	46849	AT	6.2	null	null
FBXL12	47417	AT	2.5	null	null
TYK2	47510	AT	17.2	null	null
SLC44A2	47563	AA	23.1	22	23.2
ILF3	47576	RI	17.2	17.1	17.3
SUGP1	48617	AT	8	null	null
PDCD5	48880	RI	5.2	5.1	5.3
TBCB	49356	ES	3	2.3	4
PAF1	49810	ES	12	11	13
BLVRB	49905	AD	3.2	3.1	4
SNRPA	50001	ES	3	2	4
EGLN2	50007	AP	3	null	null
ETHE1	50202	AD	1.2	1.1	2
ZNF226	50292	RI	7.2	7.1	7.3
APOC1	50359	ES	6	5.1	7
CD33	51314	AT	6.3	null	null
PPP2R1A	51418	AT	2	null	null
ZNF528	51456	AT	7.2	null	null
NDUFA3	51783	ES	3	2	4.1
ZNF544	52424	AT	8	null	null
ACP1	52508	AT	4.5	null	null
ACP1	52511	AD	4.3:4.4	4.2	5
CMPK2	52593	AT	4.2	null	null
ITGB1BP1	52619	AD	6.2	6.1	7
MPV17	52964	AT	5	null	null
MPV17	52965	AT	11	null	null
PLB1	53064	AT	35	null	null
CCDC104	53619	AT	7.2	null	null
COMMD1	53710	AT	4	null	null
SNRPG	53881	AP	2.1	null	null
SNRPG	53885	ES	6	5	7
NAGK	53917	AA	6.1	5	6.2
MOB1A	54021	AT	5.2	null	null
TGOLN2	54191	AT	3.2	null	null
MITD1	54690	AT	2.2	null	null
RPL31	54731	AT	3.2	null	null
UXS1	54852	AT	13.2	null	null
LIMS1	54887	AT	12.2	null	null
BIN1	55198	ES	13:16:00	12	17
UGGT1	55258	AT	29.2	null	null
DYNC1I2	55952	AA	7.1:7.2	4	7.3
ZC3H15	56482	AT	9.2	null	null
ARPC2	57444	ES	6	5	7
GMPPA	57711	RI	9.2:9.3	9.1	9.4
RHBDD1	57792	AT	9	null	null
USP40	58048	AT	26.2	null	null
NDUFA10	58242	AD	3.2	3.1	4.1
UQCC1	59083	AT	10.2	null	null
SAMHD1	59329	AT	11.2	null	null
PKIG	59477	AT	8	null	null
LTN1	60298	AT	13	null	null
C21orf59	60361	RI	5.2	5.1	5.3
TMEM50B	60420	ES	6	5	7
CBR1	60524	AT	2.2	null	null
HMGN1	60624	ES	6.2	5	9
PRMT2	60950	AT	7	null	null
SNRPD3	61418	AT	8	null	null
SYNGR1	62297	AT	6	null	null
FBLN1	62663	AT	16	null	null
TRMU	62706	AT	8.2	null	null
SETMAR	62991	AT	2.5	null	null
EDEM1	63031	AT	3	null	null
MTMR14	63107	AT	12.2	null	null
CNOT10	63821	AT	16.2	null	null
ACAA1	64012	AT	8.2	null	null
ELP6	64528	ES	6	5	7
QARS	64822	AT	6	null	null
SPCS1	65255	AP	1	null	null
PARP9	66441	AT	11.2	null	null
ACAD9	66664	AT	13.2	null	null
IQCJ-SCHIP1	67460	AT	12.2	null	null
MCCC1	67777	ES	18	17	19
CC2D2A	68809	ES	5	4	6
PGM2	69005	AT	10.4	null	null
SEC31A	69723	AT	25.2	null	null
ELMOD2	70657	AT	3.2	null	null
ZNF330	70666	AT	3	null	null
LRBA	70812	AT	53.2	null	null
MSMO1	71040	AT	5.2	null	null
CBR4	71136	AT	5.2	null	null
FBXO4	71885	AT	6.2	null	null
TMEM161B	72731	AT	13	null	null
CETN3	72761	AT	4.3	null	null
WDR36	72950	AT	15.2	null	null
RAPGEF6	73228	AT	28	null	null
AFF4	73325	AT	13.2	null	null
CDKL3	73369	AT	15.2	null	null
PCDHA2	73768	AT	1.2	null	null
CLTB	74654	ES	3	2	4
HNRNPH1	74908	ES	2	1.5	3
PSMG4	75178	RI	5.2:5.3:5.4:5.5	5.1	5.6
FKBP5	75918	AT	10.2	null	null
MAPK14	75945	AT	9.2	null	null
ZNF318	76263	AT	13	null	null
DOPEY1	76852	AT	11.2	null	null
ANKRD6	77004	AT	10.2	null	null
SGK1	77774	AT	2.2	null	null
FUCA2	77980	AT	6.2	null	null
LRP11	78122	AT	5	null	null
NT5C3A	79210	AT	10.2	null	null
MRPS17	79760	AP	1	null	null
GUSB	79854	AT	5.2	null	null
LAT2	80065	AT	14	null	null
TMEM243	80318	AT	4.2	null	null
BET1	80484	AT	7	null	null
SGCE	80496	AT	13.2	null	null
SHFM1	80553	AT	8	null	null
COG5	81338	AT	21.2	null	null
IFRD1	81449	AT	6.2	null	null
NDUFB2	82026	ES	7	3	10
DNAJB6	82513	ES	6	5	7
ARHGEF10	82559	AT	17.2	null	null
CLU	83169	AP	2	null	null
CLU	83170	AP	3.1	null	null
SPIDR	83775	ES	25	24	26
TCEA1	83846	AT	5.2	null	null
PDE7A	83990	AT	13.2	null	null
C8orf59	84331	AT	4	null	null
FAM92A1	84522	ES	13	12.1	14
RPL30	84638	AD	2.2	2.1	3.1
COX6C	84677	AT	8	null	null
ZNF706	84733	AP	3.1	null	null
CBWD1	85686	AT	7	null	null
DOCK8	85698	AT	18.2	null	null
DOCK8	85699	AT	28	null	null
KDM4C	85830	AT	25.2	null	null
HAUS6	85959	AT	16.2	null	null
TPM2	86275	AT	10	null	null
CBWD5	86496	AT	12.2	null	null
FXN	86527	AT	7	null	null
TJP2	86535	AT	22.2	null	null
CTSL	86775	AT	5.2	null	null
PTGR1	87218	AT	13	null	null
GSN	87423	AT	30.2	null	null
GSN	87425	AD	26.2	26.1	27
ENG	87672	RI	14.2	14.1	14.3
CIZ1	87713	ES	15	14	16
URM1	87743	RI	3.2	3.1	3.3
SET	87777	AP	4	null	null
GTF3C5	88005	AT	9.2	null	null
ABCA2	88246	AT	9.2	null	null
TMSB4X	88500	AD	1.2:1.3	1.1	1.5
TMSB4X	88501	AD	1.2	1.1	1.5
CXorf23	88649	AT	10.3	null	null
RPGR	88801	AT	14.4	null	null
AR	89349	AT	6	null	null
SYTL4	89602	AT	13.8	null	null
RBMX2	90104	AT	3.2	null	null
CXorf40B	90326	AP	2.1	null	null
ACTB	204989	ES	02:03:04	1	5
