# Supplementary material for: Classification of glioma based on prognostic alternative splicing
Source: BMC Med Genomics. 2019 Nov 15;12:165. doi: 10.1186/s12920-019-0603-7 (PMC6858651; doi:10.1186/s12920-019-0603-7)
Supplement: Supplementary file 4 — Additional file 4: Table S4. Specific Splicing Events of ST3. [file 12920_2019_603_MOESM4_ESM.xlsx]

## Sheet: ST1
Supplementary Table S4. Specific Splicing Events of ST1
symbol	as_id	splice_type	exons	from_exon	to_exon
DDAH1	3657	AP	1	null	null
SCNM1	7563	AP	1	null	null
CAPN2	9924	AP	1	null	null
CRYAB	18691	AP	3	null	null
DHRS4L2	26795	AP	2	null	null
NIN	27491	AT	32.2	null	null
IREB2	32090	RI	8.2	8.1	8.3
SEP15	43720	AP	9	null	null
C19orf53	47935	AP	3	null	null
SSB	55881	AP	2	null	null
KIAA0930	62648	AP	4	null	null
USP4	64852	AT	7	null	null
DST	76559	AT	39	null	null
RALGPS1	87609	AT	13	null	null

## Sheet: ST2
Supplementary Table S4. Specific Splicing Events of ST2
symbol	as_id	splice_type	exons	from_exon	to_exon
NDUFV2	44591	ES	1.3	1.1	4
MUM1	46458	ES	5.1	4	6
FAM13A	69905	AT	4.2	null	null
AGK	82038	AT	5	null	null

## Sheet: ST3
Supplementary Table S4. Specific Splicing Events of ST3
symbol	as_id	splice_type	exons	from_exon	to_exon
DNAJC16	763	AT	13.3	null	null
RABGGTB	3512	AT	4.2	null	null
NOTCH2NL	4438	AT	9	null	null
ADAM15	7892	AT	16.2	null	null
TOR3A	9100	AA	2.1	1	2.2
AIFM2	12029	AT	10	null	null
KIF20B	12497	AT	30	null	null
HPS5	14590	AT	12.2	null	null
APIP	14963	AP	4.1	null	null
C11orf49	15610	RI	14.2:14.3	14.1	14.4
MADD	15715	AT	35.2	null	null
MRPL21	17341	AD	5.2	5.1	6.1
AAMDC	17973	AT	11	null	null
RAD52	19638	AT	12.3	null	null
VPS29	24435	AD	3.2	3.1	5
HNF1A	24784	AT	6.6	null	null
EIF2B1	25100	RI	5.2	5.1	5.3
SCARB1	25157	AD	13.3	13.2	15
PSME1	26852	RI	10.2:10.3	10.1	10.4
FERMT2	27558	AT	16.2	null	null
SRSF5	28159	AA	7.1	6	7.2
HSP90AA1	29328	AP	1	null	null
SPATA5L1	30424	AT	5.3	null	null
RPS27L	31016	AT	5.2	null	null
HEXA	31543	AT	13.2	null	null
UNKL	33082	AT	16	null	null
TPPP3	37057	AP	2.1	null	null
PSMD7	37559	AT	7.2	null	null
MPDU1	38997	AT	4	null	null
PHF12	40020	AT	9.2	null	null
RAD51C	42713	AT	9.3	null	null
DDX42	42989	AT	9.2	null	null
TBCD	44420	AT	22	null	null
ELAC1	45554	AT	3.3	null	null
THOP1	46625	ES	13	12	14
PIN1	47440	AT	3.2	null	null
FBXW9	47840	AT	11	null	null
ZNF571	49548	AT	5	null	null
FOSB	50451	AT	2.6	null	null
ZSCAN18	52402	AT	2	null	null
CHMP2A	52482	AP	3.1	null	null
ST3GAL5	54384	AT	8	null	null
ARHGEF4	55357	RI	14.2	14.1	14.3
HAT1	55961	AT	10.2	null	null
ATG4B	58403	ES	04:05:00	3	6
PKIG	59477	AT	8	null	null
FBLN1	62663	AT	16	null	null
ACAA1	64012	AT	8.2	null	null
UQCRC1	64719	AD	1.2:1.3	1.1	2
SLMAP	65393	AT	18.2	null	null
TMEM41A	68010	AT	7	null	null
RPL39L	68070	AP	1	null	null
LRPAP1	68648	AT	6.2	null	null
BRD9	71471	AA	5.1	4	5.2
ATG12	73038	ES	2	1.1	3
CDKL3	73369	AT	15.2	null	null
CD74	74076	AT	7.2	null	null
TSPAN17	74672	RI	7.2	7.1	7.3
TBC1D7	75374	AT	12	null	null
POLR2J	81101	AD	3.2	3.1	4
ASPH	83967	AT	8	null	null
COPS5	84053	AP	1	null	null
CXorf40A	90301	AT	5	null	null
