# Supplementary material for: Classification of glioma based on prognostic alternative splicing
Source: BMC Med Genomics. 2019 Nov 15;12:165. doi: 10.1186/s12920-019-0603-7 (PMC6858651; doi:10.1186/s12920-019-0603-7)
Supplement: Supplementary file 5 — Additional file 5: Table S5. Correlation between Splicing Factors and pST1-specific Splicing Events (coeffcient > 0.45 or < − 0.45). [file 12920_2019_603_MOESM5_ESM.xlsx]

## Sheet: Sheet1
Supplementary Table S5. Correlation between Splicing Factors and pST1-specific Splicing Events (coeffcient > 0.45 or < -0.45)
Splicing factors	AS ID	AS symbol	p-value	coefficient
SNRPB	83185	ESCO2	0	0.739703
SRSF2	30485	DUT	0	0.725792
PTBP1	38598	MINK1	0	0.71691
SNRPB	24277	UNG	0	0.70452
SNRPB	89373	KIF4A	0	0.700449
PTBP1	24277	UNG	0	0.69797
SNRPB	12498	KIF20B	0	0.69545
SNRPB	38598	MINK1	0	0.681294
SRSF9	38598	MINK1	0	0.673098
PTBP1	30485	DUT	0	0.669854
SNRPB	78405	QKI	0	0.66224
SRSF9	78405	QKI	0	0.661809
SRSF9	68745	ABLIM2	0	0.654275
SRSF7	30485	DUT	0	0.652936
PTBP1	78405	QKI	0	0.650979
HNRNPH1	30485	DUT	0	0.648722
SRSF2	51483	ZNF83	0	0.642338
SNRPB	49607	YIF1B	0	0.640463
SNRPB	69444	RUFY3	0	0.637379
PTBP1	68745	ABLIM2	0	0.635706
PTBP1	69444	RUFY3	0	0.6357
SNRPB	83515	GINS4	0	0.63414
SRSF9	89373	KIF4A	0	0.632
SNRPB	30485	DUT	0	0.630606
SRSF9	30485	DUT	0	0.630125
SRSF9	24277	UNG	0	0.619656
SRSF9	83185	ESCO2	0	0.618197
SRSF9	74892	ADAMTS2	0	0.606706
PTBP1	83185	ESCO2	0	0.606302
SNRPB	47778	ZNF20	0	0.601712
SRSF10	78405	QKI	0	0.601257
PTBP1	74892	ADAMTS2	0	0.60087
SNRPB	21495	FKBP11	0	0.600277
SRSF2	22144	HNRNPA1	0	0.599782
PTBP1	89373	KIF4A	0	0.599055
SNRPB	51775	NDUFA3	0	0.59757
SRSF7	24277	UNG	0	0.595021
SRSF9	10182	GUK1	0	0.593721
SRSF2	24277	UNG	0	0.592281
SNRPB	68745	ABLIM2	0	0.591974
SRSF9	37877	KIAA0513	0	0.590081
SRSF9	69444	RUFY3	0	0.590072
SNRPB	51483	ZNF83	0	0.589537
PTBP1	26892	TM9SF1	0	0.588566
SRSF9	51775	NDUFA3	0	0.58788
SNRPB	79743	EGFR	0	0.585174
SRSF2	78405	QKI	0	0.582067
SRSF9	83515	GINS4	0	0.581152
SRSF2	10182	GUK1	0	0.580464
SRSF7	43703	SEC14L1	0	0.580344
SNRPB	37877	KIAA0513	0	0.579496
PTBP1	83515	GINS4	0	0.57782
SRSF2	38598	MINK1	0	0.573771
HNRNPH1	78405	QKI	0	0.573215
SRSF9	12498	KIF20B	0	0.57256
SNRPB	74892	ADAMTS2	0	0.572216
SNRPB	772	FBLIM1	0	0.571572
SNRPB	49447	ZNF585A	0	0.571278
SNRPB	13807	CHID1	0	0.570171
SRSF2	66688	KIAA1257	0	0.569597
SRSF3	24277	UNG	0	0.568188
SRSF7	78405	QKI	0	0.567906
SNRPB	75016	FLT4	0	0.566221
SRSF7	51483	ZNF83	0	0.566104
PTBP1	75016	FLT4	0	0.563668
SNRPB	80092	GTF2IRD2	0	0.563607
SNRPB	70300	RPL34	0	0.5622
SRSF2	51775	NDUFA3	0	0.561543
PTBP1	29545	INF2	0	0.560474
SRSF10	38598	MINK1	0	0.560321
PTBP1	37877	KIAA0513	0	0.560088
SRSF9	51483	ZNF83	0	0.558516
CLK2	41912	GFAP	0	0.558013
SNRPB	10182	GUK1	0	0.555784
PTBP1	10182	GUK1	0	0.555022
SRSF9	47778	ZNF20	0	0.554246
PTBP1	86927	ZNF169	0	0.553415
PTBP1	41911	GFAP	0	0.552621
SNRPB	51774	NDUFA3	0	0.552172
HNRNPH1	41912	GFAP	0	0.549224
SRSF10	29545	INF2	0	0.548938
HNRNPH1	10182	GUK1	0	0.54874
SNRPB	37014	LRRC36	0	0.548366
SNRPB	88882	CXorf36	0	0.548165
SRSF2	24960	ZCCHC8	0	0.546858
SRSF3	78405	QKI	0	0.546337
SRSF9	84641	RPL30	0	0.546258
SRSF9	50795	DBP	0	0.546002
PTBP1	44300	SLC16A3	0	0.544571
SRSF9	80092	GTF2IRD2	0	0.544188
SRSF3	68745	ABLIM2	0	0.544041
SRSF9	772	FBLIM1	0	0.542844
SNRPB	41911	GFAP	0	0.541605
SNRPB	78301	SOD2	0	0.54111
ELAVL1	24277	UNG	0	0.539502
SRSF9	51774	NDUFA3	0	0.539326
SRSF2	63470	RPL32	0	0.538972
SRSF9	28797	EFCAB11	0	0.537988
ELAVL1	78405	QKI	0	0.537267
PTBP1	50795	DBP	0	0.535419
SNRPB	87485	RC3H2	0	0.535321
SRSF2	43703	SEC14L1	0	0.534774
SRSF9	49607	YIF1B	0	0.534164
SNRPB	3008	ZCCHC11	0	0.533387
SRSF9	9000	DNM3	0	0.532803
SRSF9	16871	SSSCA1	0	0.532196
SNRPB	87212	ZNF483	0	0.53131
SRSF2	83185	ESCO2	0	0.529683
SRSF9	29545	INF2	0	0.529552
SRSF7	83185	ESCO2	0	0.528912
SRSF3	30485	DUT	0	0.528557
SRSF9	3008	ZCCHC11	0	0.526909
PTBP1	41912	GFAP	0	0.526599
SNRPB	50795	DBP	0	0.525247
SRSF3	43703	SEC14L1	0	0.524836
SRSF9	21495	FKBP11	0	0.52346
SRSF7	41912	GFAP	0	0.522921
SRSF7	10182	GUK1	0	0.52267
SRSF2	68745	ABLIM2	0	0.522547
SNRPB	58745	SNX5	0	0.521067
SRSF9	44300	SLC16A3	0	0.520492
PTBP1	69449	RUFY3	0	0.519557
SRSF10	74892	ADAMTS2	0	0.519323
HNRNPA2B1	30485	DUT	0	0.518322
PTBP1	51775	NDUFA3	0	0.518037
CLK2	30485	DUT	0	0.51695
SRSF9	37014	LRRC36	0	0.514809
SRSF9	63470	RPL32	0	0.514525
PTBP1	51483	ZNF83	0	0.514187
SRSF9	41911	GFAP	0	0.512232
SRSF7	41911	GFAP	0	0.51194
SNRPB	90198	MAP7D3	0	0.511522
CLK2	36525	FAM192A	0	0.511483
SRSF7	51775	NDUFA3	0	0.511267
SNRPB	8221	C1orf85	0	0.510895
SRSF9	78301	SOD2	0	0.510027
PTBP1	63470	RPL32	0	0.509981
SNRPB	71604	MYO10	0	0.509452
SRSF9	75016	FLT4	0	0.509203
SRSF3	83185	ESCO2	0	0.508833
SRSF10	51775	NDUFA3	0	0.507191
SRSF10	30485	DUT	0	0.507144
SNRPB	44705	CEP76	0	0.506428
SRSF9	87212	ZNF483	0	0.506141
PTBP1	78301	SOD2	0	0.505905
SNRPB	28797	EFCAB11	0	0.505842
SRSF9	1635	S100PBP	0	0.504978
PTBP1	84641	RPL30	0	0.504324
SRSF7	68745	ABLIM2	0	0.504014
SRSF10	69449	RUFY3	0	0.502863
HNRNPH1	63470	RPL32	0	0.500738
SNRPB	51408	ZNF616	0	0.500685
SRSF2	69444	RUFY3	0	0.499665
SNRPB	76559	DST	0	0.498814
SNRPB	53116	LCLAT1	0	0.498512
SRSF2	80182	UPK3B	0	0.498466
SRSF10	46433	CIRBP	0	0.497974
SRSF9	88882	CXorf36	0	0.497437
HNRNPH1	24277	UNG	0	0.496542
SRSF9	66688	KIAA1257	0	0.496473
SRSF7	38598	MINK1	0	0.496072
SRSF9	82425	DPP6	0	0.495823
SRSF9	1679	ZSCAN20	0	0.495662
PTBP1	772	FBLIM1	0	0.495661
SRSF10	60780	U2AF1	0	0.49491
PTBP1	21495	FKBP11	0	0.493674
SRSF2	55515	ZEB2	0	0.493545
SRSF10	68745	ABLIM2	0	0.493447
SNRPB	9560	ELK4	0	0.493412
SNRPB	49480	HKR1	0	0.492507
PTBP1	60494	RCAN1	0	0.492298
SRSF2	37877	KIAA0513	0	0.492138
CLK2	44178	FAM195B	0	0.491334
HNRNPH1	36525	FAM192A	0	0.491302
SNRPB	1635	S100PBP	0	0.491257
ELAVL1	48813	ZNF724P	0	0.490552
SRSF7	89373	KIF4A	0	0.490086
SNRPB	3362	WLS	0	0.489818
SRSF7	66688	KIAA1257	0	0.489299
PTBP1	46433	CIRBP	0	0.489238
SRSF9	90198	MAP7D3	0	0.489048
SRSF10	24277	UNG	0	0.488502
PTBP1	83968	ASPH	0	0.486692
SRSF7	79743	EGFR	0	0.48655
SRSF2	12498	KIF20B	0	0.485565
SRSF9	69113	LIMCH1	0	0.484938
SNRPB	16871	SSSCA1	0	0.484885
SRSF7	58745	SNX5	0	0.484836
SRSF9	79743	EGFR	0	0.484574
SRSF2	89373	KIF4A	0	0.484159
SRSF9	49480	HKR1	0	0.483727
SRSF10	51700	ZNF677	0	0.48342
SRSF10	1635	S100PBP	0	0.483226
SRSF9	83968	ASPH	0	0.482062
PTBP1	32767	TM2D3	0	0.482007
SNRPB	44659	IMPA2	0	0.481994
SRSF9	51700	ZNF677	0	0.481363
PTBP1	319302	EEF1A1	0	0.48052
SRSF9	58745	SNX5	0	0.479393
SNRPB	69113	LIMCH1	0	0.47901
SRSF9	69449	RUFY3	0	0.478828
SRSF9	8178	LMNA	0	0.478692
SRSF10	1679	ZSCAN20	0	0.477063
SNRPB	27119	DTD2	0	0.477026
SRSF10	41912	GFAP	0	0.476884
SRSF2	79743	EGFR	0	0.476852
SNRPB	80182	UPK3B	0	0.476692
PTBP1	62298	SYNGR1	0	0.476448
SRSF9	14260	RPL27A	0	0.476406
PTBP1	88882	CXorf36	0	0.475753
SRSF10	63470	RPL32	0	0.475647
SRSF10	89373	KIF4A	0	0.475592
SRSF9	75778	C6orf1	0	0.475056
SRSF2	21495	FKBP11	0	0.474875
PTBP1	82595	TNKS	0	0.474872
PTBP1	71604	MYO10	0	0.474715
PTBP1	47778	ZNF20	0	0.473996
SNRPB	9000	DNM3	0	0.472772
PTBP1	31148	SPG21	0	0.472516
SRSF2	50795	DBP	0	0.472141
SRSF7	22144	HNRNPA1	0	0.471587
SRSF9	50248	ZNF283	0	0.471234
SRSF10	86927	ZNF169	0	0.470253
PTBP1	58745	SNX5	0	0.470103
SNRPB	29545	INF2	0	0.469953
SRSF2	69113	LIMCH1	0	0.469637
PTBP1	76559	DST	0	0.469509
SNRPB	50248	ZNF283	0	0.469355
SRSF10	83515	GINS4	0	0.468965
SRSF2	41912	GFAP	0	0.468675
SRSF9	13807	CHID1	0	0.468242
SNRPB	60467	ITSN1	0	0.468031
SRSF9	80182	UPK3B	0	0.468026
SRSF3	89373	KIF4A	0	0.467813
SNRPB	82425	DPP6	0	0.467353
SRSF10	50248	ZNF283	0	0.466289
SNRPB	48830	ZNF726	0	0.465815
HNRNPH1	66688	KIAA1257	0	0.465657
SRSF10	10182	GUK1	0	0.465192
SRSF9	51408	ZNF616	0	0.46515
SRSF9	76559	DST	0	0.465143
PTBP1	48813	ZNF724P	0	0.464749
SRSF9	49447	ZNF585A	0	0.464459
SRSF9	26892	TM9SF1	0	0.46412
SNRPB	30770	ZNF280D	0	0.46403
SNRPB	44300	SLC16A3	0	0.463501
SRSF9	60780	U2AF1	0	0.462968
PTBP1	79743	EGFR	0	0.462863
SRSF9	86927	ZNF169	0	0.462268
SNRPB	43076	LRRC37A3	0	0.462187
SRSF7	80182	UPK3B	0	0.462016
SRSF9	60494	RCAN1	0	0.461821
SRSF10	60494	RCAN1	0	0.461214
SNRPB	84641	RPL30	0	0.461018
SRSF10	50795	DBP	0	0.460644
ELAVL1	86927	ZNF169	0	0.459896
SRSF9	88941	UXT	0	0.459681
SRSF2	69449	RUFY3	0	0.459629
SRSF9	46820	DPP9	0	0.459208
SRSF7	3008	ZCCHC11	0	0.459204
HNRNPH1	38598	MINK1	0	0.459172
SRSF9	60467	ITSN1	0	0.458847
PTBP1	66688	KIAA1257	0	0.458724
SNRPB	43703	SEC14L1	0	0.45867
SRSF2	36525	FAM192A	0	0.457995
SNRPB	48813	ZNF724P	0	0.457897
PTBP1	87893	GPR107	0	0.457774
SNRPB	50597	AP2S1	0	0.457722
SRSF9	9560	ELK4	0	0.457478
SRSF3	48813	ZNF724P	0	0.457473
SRSF3	41911	GFAP	0	0.457323
SRSF2	62298	SYNGR1	0	0.457217
SNRPB	51700	ZNF677	0	0.456181
SRSF9	8221	C1orf85	0	0.456156
SRSF7	29545	INF2	0	0.456019
SRSF9	70300	RPL34	0	0.455796
SRSF9	31148	SPG21	0	0.455445
SNRPB	62298	SYNGR1	0	0.455405
SRSF9	87485	RC3H2	0	0.455149
SNRPB	46820	DPP9	0	0.455092
SNRPB	83968	ASPH	0	0.454159
PTBP1	37014	LRRC36	0	0.453632
PTBP1	12498	KIF20B	0	0.453376
SNRPB	78255	SERAC1	0	0.4522
SRSF3	10182	GUK1	0	0.451522
SNRPB	83368	ASH2L	0	0.451212
SRSF10	51483	ZNF83	0	0.451102
SNRPB	31148	SPG21	0	0.45094
SRSF9	64364	ZKSCAN7	0	0.450663
ELAVL1	30485	DUT	0	0.45056
SNRPB	1679	ZSCAN20	0	0.450061
SRSF5	48820	ZNF675	0	-0.450221
RBM5	44659	IMPA2	0	-0.450638
RBM5	2951	TTC39A	0	-0.450647
CELF2	67813	ABCC5	0	-0.451469
SRSF5	48813	ZNF724P	0	-0.452285
RBM6	69561	NAAA	0	-0.452886
RBM11	74892	ADAMTS2	0	-0.454541
RBM11	78405	QKI	0	-0.454725
SRSF5	55368	PLEKHB2	0	-0.455101
SRSF5	28876	CCDC88C	0	-0.455161
RBM4	27491	NIN	0	-0.455187
CELF2	27491	NIN	0	-0.455282
QKI	27491	NIN	0	-0.456309
QKI	51774	NDUFA3	0	-0.457122
RBFOX2	67813	ABCC5	0	-0.457327
CELF2	83968	ASPH	0	-0.457363
RBM4	8221	C1orf85	0	-0.458303
RBM11	772	FBLIM1	0	-0.458674
RBM4	60494	RCAN1	0	-0.459252
SRSF5	14599	GTF2H1	0	-0.45956
RBM4	69449	RUFY3	0	-0.459691
RBM10	10370	ERO1LB	0	-0.460752
RBM5	8221	C1orf85	0	-0.461665
CELF2	89461	HDAC8	0	-0.461849
CELF2	48830	ZNF726	0	-0.462356
QKI	55515	ZEB2	0	-0.46259
RBM6	30735	DYX1C1	0	-0.462603
RBM6	28876	CCDC88C	0	-0.463665
QKI	89808	TBC1D8B	0	-0.463915
CELF2	21810	DAZAP2	0	-0.46467
RBM5	14599	GTF2H1	0	-0.465048
SRSF5	60516	SETD4	0	-0.465283
CELF2	60452	CRYZL1	0	-0.465641
SRSF5	90198	MAP7D3	0	-0.466255
CELF2	87597	MVB12B	0	-0.466715
CELF2	89808	TBC1D8B	0	-0.466806
CELF2	2951	TTC39A	0	-0.468033
QKI	63548	ZFYVE20	0	-0.46859
QKI	8221	C1orf85	0	-0.468817
RBM10	89808	TBC1D8B	0	-0.468887
QKI	44188	ARHGDIA	0	-0.469053
RBM5	52000	RDH13	0	-0.469548
RBM11	69444	RUFY3	0	-0.469827
SRSF5	52000	RDH13	0	-0.470257
QKI	44659	IMPA2	0	-0.470471
SRSF5	30770	ZNF280D	0	-0.471791
CELF2	53116	LCLAT1	0	-0.471799
QKI	81833	CHCHD3	0	-0.472175
RBM6	27347	SEC23A	0	-0.472186
SRSF5	83515	GINS4	0	-0.473146
SRSF5	49607	YIF1B	0	-0.473359
CELF2	80182	UPK3B	0	-0.473574
CELF2	77493	PTPRK	0	-0.474465
RBM5	69133	TMEM33	0	-0.476939
RBM6	50248	ZNF283	0	-0.47748
SRSF5	1679	ZSCAN20	0	-0.477651
RBM4	81833	CHCHD3	0	-0.47893
CELF2	60494	RCAN1	0	-0.479212
RBM6	83759	HGSNAT	0	-0.479565
CELF2	83515	GINS4	0	-0.480778
RBM11	41911	GFAP	0	-0.481093
SRSF5	47778	ZNF20	0	-0.481377
RBM6	1879	MACF1	0	-0.48211
CELF2	62298	SYNGR1	0	-0.482114
RBM5	89808	TBC1D8B	0	-0.482799
RBFOX2	8221	C1orf85	0	-0.48312
QKI	44202	ANAPC11	0	-0.483728
RBM4	2951	TTC39A	0	-0.485585
RBM6	55368	PLEKHB2	0	-0.485951
CELF2	89373	KIF4A	0	-0.486512
RBM11	88882	CXorf36	0	-0.488122
CELF2	9560	ELK4	0	-0.488508
QKI	79369	UBE2D4	0	-0.488942
CELF2	64364	ZKSCAN7	0	-0.492177
SRSF5	44659	IMPA2	0	-0.493736
RBM6	31148	SPG21	0	-0.493844
SRSF5	24782	HNF1A	0	-0.494218
RBFOX2	49447	ZNF585A	0	-0.494647
MBNL2	69444	RUFY3	0	-0.495184
RBM4	89808	TBC1D8B	0	-0.495222
CELF2	75016	FLT4	0	-0.495477
RBM11	29545	INF2	0	-0.496689
RBM6	60452	CRYZL1	0	-0.497327
SRSF5	13807	CHID1	0	-0.498056
SRSF5	50248	ZNF283	0	-0.498583
MBNL2	30485	DUT	0	-0.49896
CELF2	83185	ESCO2	0	-0.499308
QKI	49607	YIF1B	0	-0.499465
QKI	80092	GTF2IRD2	0	-0.500505
RBFOX2	87212	ZNF483	0	-0.500689
RBFOX2	62298	SYNGR1	0	-0.501099
RBM11	75016	FLT4	0	-0.50111
SRSF5	31148	SPG21	0	-0.501437
RBM4	86677	RASEF	0	-0.501975
RBM6	44659	IMPA2	0	-0.502208
RBM6	2951	TTC39A	0	-0.502234
CELF2	47778	ZNF20	0	-0.502264
CELF2	87485	RC3H2	0	-0.502986
CELF2	38598	MINK1	0	-0.503263
QKI	21495	FKBP11	0	-0.503789
CELF2	86677	RASEF	0	-0.504706
RBM6	1193	MAN1C1	0	-0.504744
SRSF5	772	FBLIM1	0	-0.505249
SRSF5	69133	TMEM33	0	-0.505843
RBM6	1635	S100PBP	0	-0.507316
RBM5	67813	ABCC5	0	-0.507421
RBM5	90067	AIFM1	0	-0.507512
SRSF5	1635	S100PBP	0	-0.507538
RBM6	8221	C1orf85	0	-0.508075
RBM5	73719	HARS	0	-0.510174
CELF2	69449	RUFY3	0	-0.511851
RBM6	53116	LCLAT1	0	-0.516711
CELF2	37014	LRRC36	0	-0.516945
RBM6	24782	HNF1A	0	-0.518537
RBM4	68071	RPL39L	0	-0.51862
RBM4	44659	IMPA2	0	-0.519054
QKI	13807	CHID1	0	-0.519841
CELF2	69444	RUFY3	0	-0.520801
CELF2	3362	WLS	0	-0.521527
RBM6	52000	RDH13	0	-0.52201
QKI	2951	TTC39A	0	-0.522296
RBFOX2	69449	RUFY3	0	-0.522918
SRSF5	82438	RBM33	0	-0.525741
RBM6	51408	ZNF616	0	-0.526081
CELF2	90198	MAP7D3	0	-0.52621
SRSF5	73719	HARS	0	-0.527175
RBM6	78255	SERAC1	0	-0.529523
CELF2	12578	PLCE1	0	-0.530232
SRSF5	78255	SERAC1	0	-0.530778
RBM6	10370	ERO1LB	0	-0.532888
RBM11	68745	ABLIM2	0	-0.536791
SRSF5	8221	C1orf85	0	-0.540742
CELF2	44659	IMPA2	0	-0.544005
RBM6	14599	GTF2H1	0	-0.549119
CELF2	51774	NDUFA3	0	-0.551494
SRSF5	90067	AIFM1	0	-0.552385
CELF2	81833	CHCHD3	0	-0.553837
CELF2	69561	NAAA	0	-0.554349
RBFOX2	90198	MAP7D3	0	-0.556497
RBM6	89808	TBC1D8B	0	-0.556526
CELF2	29204	PAPOLA	0	-0.561155
SRSF5	53116	LCLAT1	0	-0.566842
CELF2	49447	ZNF585A	0	-0.567578
RBM6	67813	ABCC5	0	-0.567971
RBM6	82438	RBM33	0	-0.571891
RBM5	82438	RBM33	0	-0.5773
RBM6	69133	TMEM33	0	-0.577962
QKI	68071	RPL39L	0	-0.579495
CELF2	49607	YIF1B	0	-0.579619
CELF2	79369	UBE2D4	0	-0.580215
RBM6	73719	HARS	0	-0.582528
CELF2	80092	GTF2IRD2	0	-0.585566
CELF2	51483	ZNF83	0	-0.585927
SRSF5	67813	ABCC5	0	-0.586061
CELF2	68071	RPL39L	0	-0.586532
RBM6	90067	AIFM1	0	-0.590841
CELF2	8221	C1orf85	0	-0.5944
SRSF5	51408	ZNF616	0	-0.595574
CELF2	12498	KIF20B	0	-0.608385
CELF2	13807	CHID1	0	-0.61404
CELF2	87212	ZNF483	0	-0.620746
CELF2	21495	FKBP11	0	-0.718013
