# Supplementary material for: Classification of glioma based on prognostic alternative splicing
Source: BMC Med Genomics. 2019 Nov 15;12:165. doi: 10.1186/s12920-019-0603-7 (PMC6858651; doi:10.1186/s12920-019-0603-7)
Supplement: Supplementary file 6 — Additional file 6: Table S6. IDH-status-related splicing events. [file 12920_2019_603_MOESM6_ESM.xlsx]

## Sheet: Sheet1
Supplementary Table S6. IDH-status-related splicing events
symbol	as_id	splice_type	exons	from_exon	to_exon	p.adjust	Mean.Mut	Mean.WT	FC.mean
ZCCHC11	3008	AT	3.2	null	null	2.73581e-46	0.000355059	0.00914077	0.0388434
FAM107A	65461	AP	3	null	null	0.0132513	0.000153176	0.00189399	0.080875
RASEF	86677	AT	18	null	null	1.67969e-65	0.0177482	0.217724	0.0815173
RSPO1	507794	ES	5:6:7:8.1:8.2	4.2	8.3	4.95834e-12	4.70588e-06	4.59227e-05	0.102474
TCF4	45601	AP	15	null	null	2.29511e-48	0.0140275	0.120871	0.116053
RSPO1	507795	ES	5:6:8.1:8.2	4.2	8.3	1.28883e-09	2.58824e-06	2.06009e-05	0.125637
ACYP2	53564	AP	8	null	null	2.5778e-18	0.00122659	0.00960987	0.127638
SUGP2	48549	ES	12.5	12.3	14	4.24797e-72	0.0245094	0.18337	0.133661
NRCAM	81398	AT	35	null	null	1.39377e-38	0.00126447	0.00932532	0.135595
RPSA	64185	AD	1.2	1.1	2	2.32837e-13	0.00298706	0.0201571	0.148189
EML3	16361	AP	4.1	null	null	3.18508e-19	0.00427318	0.0282197	0.151425
AK1	87674	AP	2	null	null	3.66881e-44	0.0277784	0.179497	0.154756
RNF220	2553	AP	3	null	null	2.35844e-29	0.0114706	0.0668558	0.171572
CHID1	13817	ES	6.2	5.2	7	0.00427449	3.08235e-05	0.00016867	0.182745
ACSL6	73248	AT	39	null	null	4.14157e-11	0.00708541	0.0354468	0.199889
MS4A4E	16069	AT	6.3	null	null	5.02376e-08	0.00504894	0.0228047	0.221399
SOD2	78301	AT	5.3	null	null	6.53536e-37	0.0244504	0.106371	0.22986
MYO10	71604	AT	4	null	null	5.10437e-34	0.000646353	0.00272575	0.237128
ZNF283	50248	AT	10	null	null	1.75551e-61	0.0845365	0.348959	0.242253
RCAN1	60494	AP	5	null	null	2.3707e-73	0.16628	0.681561	0.243969
EEF1A1	76757	RI	1.3	1.2	1.4	1.22343e-37	5.50588e-05	0.000220601	0.249586
DAZAP2	21810	AT	7	null	null	9.5751e-59	0.00107906	0.00428498	0.251824
AKAP9	80410	AT	8.2	null	null	0.00125502	0.000425412	0.00166137	0.25606
SET	87775	AP	1	null	null	1.05393e-68	0.0468454	0.181827	0.257637
SET	87778	AP	2	null	null	2.12724e-08	0.000382824	0.00146223	0.261808
RPL39L	68071	AP	3	null	null	5.60912e-77	0.183418	0.693439	0.264505
SUGP2	48548	AD	12.4:12.5	12.3	14	5.78677e-53	0.0298167	0.111304	0.267886
DAAM2	76055	AT	5.2	null	null	3.33759e-32	0.00655671	0.0243678	0.269072
DNM3	9000	AT	16	null	null	3.05665e-24	0.0124762	0.0460339	0.271023
KDM4C	85826	AT	5.2	null	null	1.53387e-16	0.00297765	0.010976	0.271288
LHPP	13401	AT	6	null	null	4.33348e-37	0.00915953	0.0332773	0.275249
OXR1	84848	AT	12.2	null	null	5.48206e-45	0.00368212	0.01307	0.281724
RCAN1	60490	AP	4	null	null	4.69171e-18	0.000320706	0.00109485	0.292922
TBC1D8B	89808	AT	22	null	null	4.44119e-42	0.0285671	0.0970232	0.294435
UGP2	53745	AP	2	null	null	1.04793e-79	0.0791066	0.26823	0.29492
MSI2	42613	AP	8	null	null	1.69867e-07	0.00256141	0.00851202	0.300917
TKT	65306	ES	6.2	5	7.1	1.25214e-09	0.000706588	0.00234807	0.300923
C5orf63	73181	AT	6.2	null	null	8.23466e-44	0.0555268	0.182895	0.3036
NSG2	74597	AT	8	null	null	0.0070386	0.00112094	0.00368841	0.303909
TNKS	82598	AT	1.2	null	null	4.99572e-29	0.00149318	0.00490901	0.30417
RGS3	87291	AP	5	null	null	3.35557e-16	0.00891153	0.0290841	0.306405
ZNF195	13962	AT	14	null	null	2.211e-16	0.00261788	0.00853476	0.306732
BLOC1S1	22230	AP	2	null	null	7.2268e-73	0.00914565	0.029506	0.309959
GPD2	55626	AT	23	null	null	3.46057e-12	0.00144235	0.00463391	0.311261
C16orf45	34152	AP	3	null	null	1.4361e-14	0.00156541	0.00502661	0.311425
NIN	27491	AT	32.2	null	null	6.53218e-50	0.0233649	0.0748811	0.312027
MVB12B	87597	AT	8.2	null	null	5.73479e-54	0.00507247	0.0162356	0.312428
EGFR	79743	AT	33	null	null	6.48689e-20	0.00285412	0.00909871	0.313684
TAGLN2	8422	AP	2	null	null	7.53347e-42	0.00514235	0.0163807	0.313928
ZFYVE20	63548	AT	4.2	null	null	8.88862e-37	0.00666588	0.0210863	0.316124
CHEK1	19309	AP	2.1	null	null	6.27692e-43	0.0610896	0.193021	0.316492
PPP2R4	87834	AP	14.1	null	null	3.9753e-57	0.0513807	0.16097	0.319194
ASPSCR1	44252	AT	7.2	null	null	9.13499e-67	0.0567715	0.177281	0.320235
PTPRS	46837	AT	5	null	null	1.57452e-25	0.00134518	0.00418369	0.321529
MCMDC2	84042	AT	9.2	null	null	4.67973e-31	0.0312948	0.0956348	0.327233
CIRBP	46405	AP	1	null	null	3.72333e-06	6.91765e-05	0.000211159	0.327604
DBP	50795	AP	3.1	null	null	3.98657e-33	0.0246555	0.0747176	0.329983
NPIPA5	34150	ES	8.3	8.1	9	4.17694e-71	0.152022	0.457224	0.332488
ARHGEF25	22664	AP	1	null	null	8.01476e-13	0.0173765	0.0517159	0.335999
FAM213A	12363	AP	1	null	null	1.82716e-12	0.00481529	0.0142	0.339105
TBC1D8B	89807	AT	12	null	null	1.32215e-14	0.00375176	0.0110562	0.339335
TRAK2	56836	AT	8.2	null	null	2.08429e-10	0.00185224	0.00544807	0.33998
ARAP1	17639	AP	2	null	null	2.28008e-49	0.0463346	0.136167	0.340277
RPS19	50095	AP	2	null	null	8.07885e-52	0.00655482	0.0192133	0.341161
VPS13B	84669	AT	8.2	null	null	1.11993e-13	0.00186565	0.00541803	0.344341
PLIN2	85961	AT	4.3	null	null	2.84703e-29	0.007424	0.0215515	0.344477
TMEM242	78240	AT	3.2	null	null	7.09123e-41	0.0224809	0.0648429	0.346698
CHCHD3	81833	AT	13	null	null	9.23956e-77	0.124987	0.354704	0.352371
EGFR	79740	AT	11.2	null	null	2.4405e-15	0.00390824	0.0109906	0.355599
RC3H2	87485	AT	4.2	null	null	3.00428e-28	0.0126122	0.0354262	0.356015
RPL27	41174	AP	1	null	null	2.64973e-32	0.000842824	0.00233906	0.360326
SLC1A2	15413	AT	13.2	null	null	4.18346e-17	0.00144706	0.00401159	0.36072
SESN3	18373	AT	7.2	null	null	1.13384e-17	0.00251341	0.00695579	0.361341
HS1BP3	52779	AT	3.2	null	null	9.24206e-36	0.00685671	0.0188249	0.364236
RUFY3	69449	AT	22	null	null	1.40696e-50	0.103363	0.283046	0.36518
IDS	90292	AT	12	null	null	4.64574e-54	0.0342621	0.0937918	0.3653
TUBB3	38165	AP	3	null	null	5.79009e-38	0.00913624	0.0248438	0.367747
ABL2	9104	AT	12	null	null	2.61766e-09	0.00748965	0.0203622	0.367821
SSC5D	52112	AT	13	null	null	5.58189e-06	0.00226306	0.00612403	0.369537
RALGPS1	87609	AT	13	null	null	1.67116e-18	0.0114506	0.030982	0.369589
ELK4	9560	AT	3.2	null	null	3.41552e-35	0.0180501	0.0487528	0.370238
DISC1	10285	AT	13	null	null	4.0484e-11	0.00622565	0.0168056	0.370451
C5orf63	73182	AT	5.2	null	null	3.92553e-34	0.0512678	0.138177	0.37103
RPL23A	39965	AP	3	null	null	6.99234e-56	0.00553812	0.0148979	0.371739
DST	76558	AT	37.2	null	null	6.93227e-09	0.00133435	0.00358712	0.371984
CPSF4	80630	AP	2	null	null	3.54294e-53	0.120832	0.323919	0.373033
INF2	29545	AT	5.2	null	null	3.42065e-53	0.0427518	0.114509	0.37335
TNS1	57429	AT	18	null	null	2.50269e-12	0.00179576	0.00480858	0.37345
AGAP1	58086	AT	11	null	null	4.71771e-10	0.00362329	0.00964592	0.37563
NDUFA3	51775	AT	6	null	null	1.63086e-40	0.120574	0.320519	0.376184
GPR125	68941	AT	23	null	null	2.02434e-15	0.00545529	0.0142639	0.382453
NDUFA10	58235	AT	4.3	null	null	1.67031e-07	0.002964	0.00771159	0.384357
LCMT1	35670	ES	2	1	3.1	4.48352e-32	0.0447489	0.116244	0.384958
TTBK2	30199	AT	12.2	null	null	8.95136e-07	0.0119136	0.0308936	0.385635
ZNF283	50246	AT	7.5	null	null	1.76788e-38	0.0768395	0.198769	0.386577
HINT1	73218	ES	3.2	2.1	4	3.61938e-20	0.000886824	0.00228584	0.387964
IKBKG	90649	AP	1.1	null	null	2.1444e-16	0.0190355	0.0490644	0.38797
CD63	22243	AP	4	null	null	2.58534e-12	0.000134588	0.000346352	0.388588
CSMD2	1690	AT	17.2	null	null	3.39179e-22	0.0204711	0.0526584	0.388752
ZNF365	11878	AT	7	null	null	9.22836e-29	0.0251344	0.0646283	0.388906
SPTBN4	49911	AT	30.2	null	null	4.52988e-46	0.0296605	0.0760485	0.39002
PARD6B	59780	AT	4	null	null	0.00121544	0.00515906	0.0132206	0.390229
NEU3	17813	AT	2	null	null	3.76052e-07	0.0191167	0.0488069	0.391681
OSBPL1A	44878	AT	5	null	null	6.38738e-17	0.00888612	0.0225764	0.393602
AHI1	77889	AT	7	null	null	4.56389e-07	0.00347929	0.00879056	0.395799
UBE2E3	56409	AP	1.1	null	null	1.19602e-06	0.003108	0.00780987	0.397958
ABCC5	67813	AT	4	null	null	1.31342e-37	0.0167416	0.0419026	0.399537
COPZ1	22161	AA	10.3	10.1	10.4	1.30838e-05	8.56471e-05	0.000213734	0.400718
MBP	45844	AT	5.5	null	null	2.92812e-12	0.0339913	0.0847511	0.401072
MORF4L1	32125	AP	1	null	null	1.11993e-13	0.000765412	0.00190773	0.401217
HAUS7	90440	ES	7.1	5	8	9.56345e-12	0.00666753	0.0165322	0.403306
CEP135	69338	AT	6.2	null	null	5.10896e-23	0.0302334	0.0743597	0.406584
SETBP1	45325	AT	5	null	null	2.09661e-24	0.016128	0.0395957	0.407317
UNG	24277	AP	1	null	null	7.75412e-31	0.091672	0.224758	0.407869
ZNF483	87209	AT	2.2	null	null	9.68937e-05	0.0198471	0.0484215	0.409881
CHID1	13807	AT	17.2	null	null	3.0364e-55	0.274101	0.668464	0.410046
FAM115C	82122	AT	11.2	null	null	2.52837e-33	0.0509913	0.12429	0.41026
ELMO1	79264	AP	2	null	null	3.86611e-10	0.0252546	0.061418	0.411192
FOXP1	65602	AT	13	null	null	0.00248491	0.00768071	0.0186378	0.412104
RPL32	63468	RI	1.2:1.3	1.1	1.4	6.39557e-60	0.106757	0.257774	0.414149
RPL27A	14260	RI	1.2	1.1	1.3	1.74037e-52	0.011704	0.0282009	0.415023
NDUFA3	51774	AT	5.2	null	null	1.25639e-50	0.15157	0.36473	0.415567
SHPK	38461	AT	7.4	null	null	5.19842e-23	0.0345929	0.0828485	0.417545
MAPK1	61257	AT	8.2	null	null	1.50808e-40	0.0264419	0.0633116	0.417647
PDGFRA	69320	AT	17	null	null	7.67767e-31	0.013888	0.0332464	0.41773
UBE2J2	48	ES	6.1	5	7	2.72869e-20	0.00661953	0.0158215	0.418389
THADA	53378	AT	19.2	null	null	2.9091e-12	0.00396376	0.00944592	0.419627
CRIP2	29649	AP	1	null	null	7.10682e-11	0.00572188	0.0136245	0.419971
RPL21	25528	AD	1.2:1.3	1.1	2	3.38796e-38	0.000900471	0.00213305	0.422152
SHISA5	64686	AP	1.1	null	null	4.76091e-51	0.0694	0.164368	0.422224
MAP2K5	31329	AP	2	null	null	4.0634e-23	0.0485122	0.114837	0.422443
NGLY1	389564	ME	8|9	7	10	5.05975e-28	0.0259289	0.0613305	0.422774
ZFYVE28	68560	AT	8	null	null	1.19319e-22	0.0115078	0.0271721	0.423514
ELMO1	79266	AP	1.1	null	null	5.54828e-18	0.0450021	0.105964	0.424691
TTC39A	2952	AT	16.2	null	null	4.17419e-15	0.0174184	0.0409408	0.425452
TADA2A	40520	AT	12.2	null	null	4.84159e-12	0.0190233	0.044597	0.42656
DST	76559	AT	39	null	null	5.92687e-17	0.00330659	0.00772961	0.427782
PTCH1	86959	AT	9.2	null	null	0.00345569	0.00434282	0.0101039	0.429818
RPL32	63470	RI	1.2:1.3:1.4	1.1	1.5	9.38659e-47	0.00118235	0.00275064	0.429846
SSBP4	48427	AP	17.1	null	null	2.47323e-38	0.0886988	0.205979	0.430622
LIMCH1	69113	AT	12.2	null	null	1.0074e-34	0.0134071	0.0311219	0.430792
SDR39U1	27009	AA	8.1	7	8.2	5.02756e-74	0.0732828	0.170088	0.430851
GRIA3	90012	AT	6	null	null	4.25141e-24	0.0191762	0.0443858	0.432035
WNK1	19614	AT	3.2	null	null	1.69398e-11	0.00112	0.00258884	0.432626
HGSNAT	83759	AP	1	null	null	6.76085e-29	0.0432315	0.0998936	0.432776
RTKN	54056	AP	1	null	null	2.32294e-20	0.0555595	0.128186	0.43343
UAP1	8751	ES	9.2	8	10	4.1378e-20	0.0713511	0.164097	0.434809
WRB	60627	AP	2	null	null	5.75733e-41	0.0519111	0.119172	0.435599
EEF1A1	319302	ES	1.4:2:3:4:5	1.3	6	4.05397e-44	0.11702	0.268406	0.435983
YIF1B	49608	ES	9.1	8	10	7.01696e-57	0.0288856	0.0662356	0.436104
IAH1	52629	AP	1	null	null	1.70589e-06	0.0113553	0.0260021	0.436706
MGAT1	75018	AP	1	null	null	2.87869e-29	0.0359788	0.08217	0.437859
EBNA1BP2	2146	AP	1	null	null	3.63914e-24	0.0204741	0.0466253	0.43912
PRTG	30743	AT	3	null	null	2.91371e-11	0.0902454	0.205324	0.439526
KIAA0513	37877	AT	9.2	null	null	1.41447e-25	0.0251998	0.0572528	0.440149
CAMKMT	53453	AT	4	null	null	4.25638e-15	0.00662518	0.0150399	0.440506
DYX1C1	30735	AT	11	null	null	9.47354e-53	0.234543	0.532233	0.440676
TCTN3	12647	AT	10.2	null	null	1.21433e-19	0.00554965	0.012567	0.441606
DNM3	9001	AT	18.2	null	null	2.34507e-15	0.00584212	0.0132034	0.44247
CHD7	83950	AT	13.2	null	null	1.72968e-11	0.00130471	0.0029412	0.443596
RPL21	25529	AD	1.2	1.1	2	8.00017e-56	0.00240188	0.00540858	0.444087
TPM4	48124	AP	1	null	null	4.75465e-22	0.0605424	0.136308	0.444159
CDCP1	64398	AT	4.2	null	null	3.13836e-20	0.0366428	0.0818554	0.447653
ASPH	83968	AT	22	null	null	3.87648e-49	0.00499294	0.0111489	0.447841
ZNF585A	49447	AT	4.2	null	null	2.77459e-47	0.17628	0.392293	0.449358
MAP3K13	67989	AT	4.4	null	null	0.0454521	0.000318588	0.000708584	0.449613
PGD	612	AD	1.2	1.1	2	3.13864e-06	0.00227459	0.00502103	0.453012
PEAK1	31985	AT	5.2	null	null	0.000402672	0.00151506	0.00334206	0.453331
SNX1	31087	AP	1	null	null	1.08444e-25	0.007544	0.0166399	0.453368
ARGLU1	26231	AP	2	null	null	6.69562e-05	0.002604	0.00574163	0.45353
MPRIP	39456	AT	2	null	null	2.63406e-16	0.0120264	0.0265146	0.453575
S100A10	7679	AP	2	null	null	7.00606e-17	0.001152	0.00253391	0.454634
SMIM7	48195	ES	0.00354282	2	7.1	1.57005e-12	0.0126181	0.0275755	0.457584
NOX4	18230	AT	9	null	null	6.74501e-15	0.0202802	0.0442588	0.458219
RPS15A	34248	AP	2.1	null	null	1.48617e-07	0.000418118	0.000912446	0.458238
HIST1H2BN	75711	AT	1.3	null	null	0.000500966	0.0387221	0.0844532	0.458504
PNKD	57461	AP	4	null	null	8.22558e-17	0.0193572	0.0422077	0.458617
SEMA5A	71545	AT	7.2	null	null	3.69172e-07	0.00335224	0.00729657	0.459426
CEP250	59165	AT	10.2	null	null	1.54883e-15	0.0101092	0.0219914	0.459687
RPL30	84641	RI	1.2	1.1	1.3	3.95117e-55	0.00773671	0.0168017	0.460471
CRADD	23715	AT	4.2	null	null	7.90754e-16	0.01022	0.0221605	0.461181
USMG5	13003	ES	3	1	4	5.82515e-10	0.0247259	0.053418	0.462875
DOCK10	57783	AT	7	null	null	1.97651e-12	0.00682682	0.0147189	0.463814
MSI2	42615	AT	10	null	null	2.42674e-07	0.00200518	0.004303	0.465995
AP4M1	80884	AP	1	null	null	6.92075e-61	0.300384	0.644066	0.466388
CHCHD3	81835	AT	7	null	null	2.77956e-39	0.00179271	0.00383562	0.467383
GRK6	74762	AT	13.2	null	null	6.55467e-26	0.0209962	0.0448966	0.467658
STAG1	66930	AT	10.2	null	null	9.77203e-24	0.0398816	0.0851275	0.468493
MLST8	33218	RI	11.2	11.1	11.3	2.62185e-37	0.0174141	0.0371519	0.468727
BCAP29	81360	AT	13	null	null	5.54492e-40	0.0239108	0.0510021	0.46882
PDE4DIP	4408	AP	13.1	null	null	4.55197e-30	0.0214212	0.0456627	0.469118
CIRBP	46433	RI	9.2	9.1	9.3	8.30312e-32	0.00360565	0.00768197	0.469365
KPNA5	77336	AT	15	null	null	2.13373e-49	0.0878929	0.187221	0.46946
RBM33	82438	AT	7.2	null	null	5.53563e-27	0.0323496	0.0688833	0.46963
ACOT11	3146	AT	16	null	null	1.58496e-73	0.325533	0.692539	0.470058
WWOX	37673	AT	6	null	null	0.00144074	0.00568447	0.012067	0.471078
NUDT1	78608	AP	2	null	null	4.17822e-24	0.0202275	0.0428996	0.471509
TNIP1	74126	AP	2	null	null	1.05249e-08	0.0201414	0.0427086	0.471601
HS1BP3	52781	AT	4.2	null	null	2.10475e-37	0.00836306	0.0177326	0.47162
RUFY3	69448	AT	15.2	null	null	1.58175e-23	0.0126365	0.0267425	0.472524
RPS27A	53606	RI	2.2	2.1	2.3	1.36662e-52	0.0744675	0.157451	0.472957
GUCY1A3	70924	AT	11.2	null	null	4.76202e-12	0.0189685	0.0400974	0.47306
KCNIP1	74492	AT	4	null	null	5.97448e-07	0.00187318	0.00394292	0.475074
WDR81	38363	AP	1.1	null	null	0.000362207	0.00914918	0.0192382	0.475573
PDE4DIP	4405	AP	8.1	null	null	0.00302514	0.00322894	0.00678412	0.475956
CXADR	60227	AT	8	null	null	1.72623e-45	0.0921346	0.193389	0.47642
ITGA7	22216	ES	29	28	30	1.2927e-21	0.0215833	0.0452708	0.47676
PDLIM7	74778	AT	15	null	null	8.66783e-58	0.178612	0.374053	0.477505
TTC39A	2951	AT	21	null	null	1.64241e-61	0.376875	0.788975	0.477677
KIAA1328	45286	AT	17.3	null	null	1.31295e-09	0.0171579	0.035897	0.477975
PAPOLA	29204	AT	7.2	null	null	1.45738e-38	0.0122741	0.0256755	0.478047
MINK1	38598	ES	19	18	20	7.27219e-43	0.172436	0.360617	0.478169
FBXW7	70852	AT	3.3	null	null	0.00956127	0.000515529	0.00107811	0.478178
KIF1B	601	AT	25	null	null	3.96146e-52	0.0966936	0.202071	0.478513
SYT17	34294	AT	8	null	null	7.01422e-36	0.068192	0.142499	0.478543
MCF2L2	67796	AT	16	null	null	1.58496e-73	0.300973	0.628279	0.479044
NRP2	57105	AT	9.2	null	null	1.52078e-11	0.00379412	0.00791803	0.479175
IFI27L1	29071	ES	2	1	4.3	1.14399e-13	0.00568024	0.0118309	0.480119
SLC39A11	43200	AT	8	null	null	1.28178e-14	0.006316	0.0131185	0.481459
NUDT1	78607	AP	3.1	null	null	3.00586e-07	0.00462659	0.00960172	0.48185
NDUFC1	70620	AT	11	null	null	7.90721e-08	0.0262278	0.0544232	0.481923
RPL26	39179	AA	2.1	1.1	2.2	0.00371694	0.000175059	0.000361803	0.483852
FNBP1	87877	AT	18.2	null	null	1.39008e-49	0.0783892	0.161956	0.484016
RPAIN	38691	ES	0.00354282	3	7	6.42145e-51	0.120288	0.248417	0.48422
KIF4A	89373	AT	32	null	null	2.97217e-65	0.414809	0.855874	0.484661
ASB7	32737	AT	5.2	null	null	6.92855e-16	0.0159056	0.032727	0.486009
ALKBH7	47028	AP	3	null	null	1.87041e-09	0.00530235	0.0109099	0.486014
NUDT1	78610	ES	3.2:3.3	1	4	1.65568e-17	0.0127	0.0260682	0.487183
TMLHE	90681	AT	7	null	null	1.28813e-22	0.0515713	0.105735	0.48774
RPAIN	38695	ES	5	3	7	5.65308e-42	0.0431727	0.0884983	0.487837
ZNF724P	48813	AT	4	null	null	3.97216e-31	0.268832	0.550745	0.488124
NCOR1	39418	AT	22.2	null	null	1.44145e-25	0.0103649	0.0212129	0.488616
CNRIP1	53835	AT	4	null	null	1.46301e-34	0.00994259	0.0203425	0.48876
MAGED2	89246	AP	3	null	null	1.19219e-29	0.0256894	0.052418	0.490087
EPS15L1	48153	AT	16.3	null	null	5.43923e-46	0.0351228	0.0715661	0.490775
OLFM1	88103	AT	2	null	null	9.36722e-10	0.00354941	0.00722918	0.490984
NUDT1	78611	ES	3.2	1	4	1.01776e-46	0.0538275	0.109297	0.492487
CD63	22239	AP	5	null	null	4.30433e-29	0.00444541	0.00901159	0.493299
SSH1	24256	AT	15.2	null	null	2.07301e-26	0.0298856	0.0604292	0.494557
GRIA3	90014	AT	15.2	null	null	1.40597e-07	0.0175833	0.0355193	0.495035
GTF2IRD2	80092	AT	3.2	null	null	8.11229e-65	0.192403	0.388538	0.495196
SGOL1	63698	AT	9	null	null	1.93905e-17	0.0338348	0.0683082	0.495326
PCNXL2	10324	AT	22.2	null	null	3.49956e-11	0.0112195	0.0226425	0.495508
SEC61G	79734	AD	2.3	2.2	3	5.63866e-20	0.00427553	0.00861717	0.496164
CCDC163P	2686	AT	4.2	null	null	5.94945e-10	0.00546118	0.0110052	0.496238
PADI2	843	AT	11.2	null	null	1.06066e-28	0.00622235	0.0125155	0.497174
PSMG2	44699	AP	1	null	null	1.69681e-13	0.0239473	0.0480833	0.498038
AKAP6	27135	AT	10.2	null	null	2.53806e-46	0.0716132	0.143575	0.498785
SGK1	77773	AP	4	null	null	1.35423e-22	0.0123148	0.0246524	0.499539
NTRK3	32371	AT	21	null	null	8.67345e-23	0.00788118	0.00393691	2.00187
PDCD5	48880	RI	5.2	5.1	5.3	3.17954e-33	0.119628	0.0596837	2.00436
HSPB11	3099	AT	7	null	null	5.46206e-52	0.283924	0.141646	2.00446
PIK3C2A	14517	AT	9	null	null	7.28421e-09	0.00351388	0.00175193	2.00572
PDP2	36881	AT	4	null	null	1.51292e-15	0.0215779	0.0107536	2.00656
LSM6	70769	AT	6	null	null	6.68863e-08	0.0149431	0.0074412	2.00815
ST7	81554	AP	3	null	null	3.6823e-63	0.594485	0.29603	2.00819
USE1	48235	AT	5.7	null	null	1.13715e-41	0.202409	0.100671	2.01061
TMEM138	16188	RI	3.3	3.2	3.4	8.84183e-45	0.199125	0.0990021	2.01132
MRPL39	60252	ES	10	9	11	3.6163e-17	0.0186329	0.00926395	2.01134
NAALADL1	16736	AT	16.2	null	null	2.00945e-26	0.145972	0.0725541	2.01191
CDC42	1003	AT	8	null	null	5.07124e-29	0.0738529	0.0366927	2.01274
HINT1	73211	AT	2.4	null	null	1.31875e-36	0.020192	0.0100318	2.01281
ELF2	70611	AT	7	null	null	5.78653e-45	0.0424835	0.021103	2.01315
HMGN1	60618	ES	6.1:6.2:7:8.2	5	9	2.69313e-07	0.0144073	0.00715579	2.01337
SLIRP	28618	AT	6	null	null	1.56154e-34	0.0186878	0.00927124	2.01567
TPM1	30984	AT	14	null	null	8.60303e-47	0.144395	0.0716189	2.01615
GALNS	38030	AT	3.3	null	null	4.32422e-30	0.0579659	0.0287107	2.01896
NDUFB9	85102	AT	5	null	null	3.17464e-31	0.0200842	0.00994335	2.01987
C8orf59	84331	AT	4	null	null	7.58668e-21	0.0192106	0.00950773	2.02052
FAM206A	87150	AT	7	null	null	2.26185e-42	0.137901	0.068218	2.02148
NAE1	36852	RI	10.2	10.1	10.3	2.49058e-32	0.0452685	0.0223845	2.02231
GALNS	38031	AT	2.2	null	null	1.42305e-31	0.05536	0.0273687	2.02275
CLU	83170	AP	3.1	null	null	3.10376e-60	0.174314	0.0861764	2.02275
ZNF586	52338	AT	6	null	null	1.653e-45	0.269262	0.133114	2.0228
MED17	18327	AT	2.2	null	null	3.79962e-36	0.22991	0.113601	2.02384
FBXO4	71885	AT	6.2	null	null	1.41307e-18	0.0450522	0.0222519	2.02464
IL18BP	17471	AT	5	null	null	4.05746e-38	0.240163	0.118578	2.02536
C19orf55	49288	AT	5.3	null	null	1.78532e-61	0.314764	0.155297	2.02685
TECR	47993	AP	3	null	null	3.38398e-28	0.0140212	0.0069176	2.02689
BLVRB	49905	AD	3.2	3.1	4	6.40891e-28	0.00925318	0.00456352	2.02764
SLC25A26	65542	AT	15	null	null	7.79545e-50	0.311881	0.153765	2.0283
FBXO4	71889	ES	3	2	4	5.7755e-51	0.625763	0.308431	2.02886
ITM2C	57912	AP	2	null	null	3.02185e-14	0.001248	0.000615021	2.0292
GPNMB	78965	AT	4.2	null	null	1.5071e-41	0.234034	0.115319	2.02945
CSNK1A1	74038	AP	8.1	null	null	0.00330922	0.00158612	0.000781545	2.02946
CAMTA1	501	AT	26	null	null	6.08462e-48	0.224778	0.110715	2.03023
FAM98B	29920	AT	7.2	null	null	2.07845e-36	0.0720765	0.0355009	2.03027
PTGR1	87219	AA	12.1	11	12.2	5.70012e-57	0.332665	0.163851	2.0303
HMGN1	60624	ES	6.2	5	9	1.23778e-31	0.0206506	0.0101665	2.03123
RTN4	53593	ES	5:6.1:6.2	2.5	8	8.41545e-63	0.711572	0.350242	2.03166
SIRT2	49711	ES	6	4	7	2.67795e-23	0.239627	0.11775	2.03506
POLR2F	62182	AT	11	null	null	2.24883e-41	0.0986654	0.0484794	2.0352
NME4	32874	AP	3.1	null	null	2.85276e-62	0.335319	0.164753	2.03528
PLEKHB2	55366	AP	2	null	null	1.0461e-32	0.397328	0.19522	2.03528
INO80C	45169	AP	2	null	null	4.83369e-18	0.0168492	0.00827296	2.03666
DYX1C1	30732	AT	14	null	null	8.66249e-37	0.185495	0.091018	2.038
UBXN6	46801	AP	2	null	null	3.89335e-19	0.0130661	0.00640987	2.03844
GOT1	12775	AP	2	null	null	0.00145622	0.000801647	0.000393133	2.03912
LAMA5	60062	AT	12	null	null	1.04783e-25	0.0155327	0.00760987	2.04113
SAP30BP	43478	ES	12	11	13	4.05746e-38	0.0891221	0.0436614	2.04121
VPS45	7421	ES	16	15	17	3.93786e-37	0.0830685	0.0406288	2.04457
ETHE1	50202	AD	1.2	1.1	2	2.33396e-32	0.103921	0.0508052	2.04548
COX4I1	37909	AD	4.2	4.1	5.1	1.56004e-41	0.0473553	0.0231399	2.04648
TJP2	86536	AT	7.2	null	null	3.436e-13	0.000424471	0.000207296	2.04765
UQCR11	46530	AA	3.1	2.1	3.2	7.0079e-40	0.00845929	0.00413047	2.04802
TP53	39035	AT	14	null	null	1.81816e-29	0.0131193	0.00639914	2.05016
HSD17B7	8756	AT	2.2	null	null	4.06294e-21	0.0333045	0.0162335	2.05159
NDUFA13	48647	AT	5	null	null	2.05194e-24	0.0109586	0.00534077	2.05187
TRAPPC2P1	52233	RI	1.2	1.1	1.3	5.51075e-42	0.0761459	0.037103	2.05228
KRBOX4	88887	AT	9	null	null	3.23439e-34	0.0305348	0.0148781	2.05233
AKAP13	32350	AT	4.2	null	null	6.87108e-34	0.0521038	0.0253798	2.05296
RNGTT	76982	AT	14.2	null	null	2.08794e-23	0.17754	0.0864451	2.05379
IFT43	28536	ES	2	1	3	3.96184e-52	0.125615	0.0611472	2.0543
ZSCAN20	1678	AT	6.2	null	null	8.81115e-34	0.456943	0.222332	2.05522
AIFM1	90068	AP	11.1	null	null	1.51522e-38	0.366446	0.178284	2.0554
RALGPS1	87611	AT	14	null	null	4.68777e-27	0.221884	0.107924	2.05594
VPS8	67972	AT	7.5	null	null	2.01334e-39	0.0256059	0.0124515	2.05645
CBR4	71135	AT	9	null	null	1.11622e-28	0.0335238	0.0162858	2.05846
PFKFB3	10695	AT	18.2	null	null	2.11244e-25	0.0200235	0.00972318	2.05936
CIZ1	87713	ES	15	14	16	6.08356e-35	0.0232099	0.0112691	2.0596
HM13	58890	ES	12.1:12.2	11	13	4.0678e-55	0.176002	0.0854378	2.06
PPARD	75907	AT	8.2	null	null	2.1021e-41	0.125884	0.0610755	2.06113
NSFL1C	58504	ES	0.00424884	4	7.2	2.17017e-10	0.00550424	0.00267039	2.06121
MTMR4	42682	AT	7	null	null	5.18543e-26	0.0323805	0.0157077	2.06144
TAF5L	10227	AT	2.2	null	null	5.92676e-16	0.0125468	0.00608584	2.06164
ROR1	3274	AT	8.2	null	null	2.23565e-20	0.177448	0.0860661	2.06176
SEC23A	27348	AT	4.2	null	null	7.48666e-40	0.376479	0.182428	2.06371
COMMD4	31850	AA	5.1	4	5.2	3.7735e-35	0.0798449	0.0386704	2.06476
SNRNP40	1459	ES	10	9	11	2.45672e-46	0.162082	0.0784352	2.06645
MPV17	52965	AT	11	null	null	1.25669e-24	0.00886424	0.00428884	2.06681
CAPZB	909	ES	3	1	4.2	9.42644e-13	0.00127035	0.000614592	2.06698
TBC1D1	69014	AT	3	null	null	1.896e-69	0.369553	0.178674	2.06831
ELAC1	45554	AT	3.3	null	null	5.4169e-38	0.182987	0.0884635	2.0685
HSD17B4	73082	ES	14	13	15	7.39879e-33	0.0417132	0.0201438	2.07077
SPG21	31149	AP	4.1	null	null	4.99152e-38	0.56558	0.273072	2.07117
LAMTOR1	17554	AT	5	null	null	7.10783e-28	0.00835529	0.0040309	2.07281
MRPL42	23698	AT	6.2	null	null	1.99587e-28	0.0423645	0.0204142	2.07525
ATP11C	90242	AT	31	null	null	2.30598e-12	0.0265941	0.0128086	2.07627
C1orf85	8222	AT	7	null	null	8.36371e-66	0.463512	0.22322	2.07648
CTSC	18213	AT	4.2	null	null	3.07755e-39	0.0717384	0.0345378	2.0771
CD81	13915	AP	5	null	null	3.56111e-18	0.00335529	0.00161502	2.07755
SYNPO	74103	AT	5.2	null	null	6.52494e-43	0.605468	0.291302	2.07849
ZNF195	13964	AT	10	null	null	3.51183e-17	0.0204155	0.00981631	2.07976
KDM2B	24877	AT	15.2	null	null	1.72515e-32	0.16857	0.0810485	2.07986
SHF	30408	AP	4	null	null	5.40839e-13	0.0241452	0.011609	2.07986
ITFG3	32853	AT	15	null	null	2.91917e-60	0.0730626	0.0351253	2.08005
BTF3	72485	AD	1.2	1.1	2	3.32424e-76	0.179773	0.0863991	2.08073
CNOT10	63822	ME	19|20	18	21	8.94196e-42	0.303542	0.145866	2.08097
TMED2	25082	AP	2.1	null	null	5.21005e-40	0.0777562	0.0373258	2.08318
RPP38	10861	AT	5	null	null	3.22573e-33	0.240713	0.115548	2.08324
REXO2	18832	AT	3	null	null	2.14317e-21	0.0129574	0.00621588	2.08457
DIS3L2	57982	AT	8.3	null	null	3.1712e-39	0.174332	0.0835884	2.08561
COA5	54638	AT	3	null	null	6.18673e-34	0.0675541	0.0323742	2.08666
MFSD1	67452	ES	14	13	15	1.78816e-41	0.0739398	0.0354249	2.08723
COX7A1	49370	AP	2	null	null	4.143e-08	0.0318104	0.0152399	2.08731
ATP6V1D	28048	AT	13	null	null	1.05363e-38	0.108834	0.0521395	2.08736
MAP1A	30263	AD	7.2	7.1	8	7.4134e-20	0.00464282	0.00222232	2.08918
ABCB8	82295	ES	10	9	12	0.00043759	0.0148071	0.00708197	2.09081
MRPL20	166	AT	3.2	null	null	3.16321e-45	0.0450595	0.0215391	2.09199
CRCP	79873	ES	4	3	5	4.24558e-42	0.408219	0.195018	2.09324
AKT3	10464	AT	16.2	null	null	1.3841e-30	0.0693831	0.0331442	2.09337
MPHOSPH6	37769	AT	8	null	null	1.20767e-06	0.00421294	0.00201245	2.09344
PARP11	19761	AT	13	null	null	5.87198e-38	0.0405219	0.0193476	2.09441
COX4I1	37910	ES	3	2.2	4.1	3.50514e-29	0.0713492	0.0340502	2.09541
TMEM205	47667	ES	2.3:2.5	2.2	2.6	1.74884e-47	0.129278	0.0616275	2.09773
VRK3	51146	AT	13.2	null	null	1.34284e-50	0.269732	0.128475	2.09949
TRAP1	33623	ES	5	4	6.1	4.1363e-30	0.0115092	0.00548155	2.09962
ATP8B2	7833	AT	16	null	null	1.39286e-37	0.0658296	0.0313073	2.10269
CAPN2	9924	AP	1	null	null	2.14509e-36	0.121165	0.0576215	2.10277
TMEM135	18206	AT	6	null	null	1.61094e-23	0.0647066	0.0307627	2.10341
NFAT5	37290	AT	16.2	null	null	3.81842e-31	0.0274718	0.0130575	2.10391
TMC7	34279	AT	16.2	null	null	2.19414e-45	0.276268	0.131246	2.10496
PSME3	41143	AP	1	null	null	5.34232e-32	0.194743	0.092424	2.10706
ARGLU1	26233	ES	4	3	5	3.99478e-42	0.389178	0.184599	2.10824
MORF4L1	32128	AT	14.2	null	null	0.0169448	0.000322118	0.00015279	2.10824
ANXA7	12145	ES	6	5	7	3.50699e-37	0.227067	0.107593	2.11043
ZNF606	52380	AT	3.2	null	null	9.1448e-40	0.288688	0.136758	2.11094
RHBDD1	57792	AT	9	null	null	4.08479e-13	0.0188513	0.00891116	2.11547
UBE2V2	83796	AP	3.1	null	null	1.23574e-34	0.0711988	0.0336528	2.11569
SEC16B	9070	AT	16.2	null	null	3.36438e-18	0.0684009	0.0323275	2.11588
CALHM2	13010	AT	4.3	null	null	4.91086e-53	0.144853	0.0684399	2.1165
SEC14L1	43705	AP	7	null	null	3.39635e-30	0.196292	0.0926485	2.11867
CISD2	70153	AP	2	null	null	3.9803e-26	0.0129456	0.00610815	2.1194
GID4	39538	AT	4	null	null	1.98632e-39	0.136058	0.0641361	2.1214
TMEM19	23410	AT	5.2	null	null	3.33074e-49	0.0624795	0.0294146	2.1241
PSMA2	79317	AT	6.2	null	null	5.87118e-44	0.0775821	0.0365082	2.12506
FAM221A	78994	ES	2:3.1:3.2:3.3	1	4	9.49691e-61	0.80582	0.378952	2.12645
LRCH1	25842	AT	20	null	null	1.48928e-39	0.0753332	0.0353983	2.12816
INTS8	84574	ES	21	20.3	22	1.01406e-33	0.0777492	0.0365202	2.12894
ZC3H15	56482	AT	9.2	null	null	1.76044e-19	0.0111042	0.0052103	2.13121
FTH1	16331	AT	6.2	null	null	1.22425e-29	0.00105647	0.000495279	2.13308
SPAG16	57328	AT	21	null	null	3.53195e-37	0.012164	0.00570086	2.13371
GSN	87423	AT	30.2	null	null	3.89909e-37	0.00808871	0.00378927	2.13463
ENSA	7500	ES	3.2:3.3:4	3.1	5.1	3.81424e-06	0.000468235	0.000219313	2.13501
MEAF6	1803	ES	0.254861	5	8.1	5.75556e-26	0.0804586	0.0376833	2.13513
POLR2F	62186	AD	1.2	1.1	2.1	6.8365e-39	0.00741294	0.00346996	2.13632
TMUB2	41787	AT	4.9	null	null	9.15542e-50	0.28467	0.13301	2.14021
CD320	47214	AA	2.1	1	2.2	4.04942e-56	0.160002	0.0747532	2.14041
GNPTG	33076	ES	4	3	6	8.72967e-34	0.0752059	0.0350803	2.14382
HSD17B4	73081	ES	20	19	21	2.08429e-10	0.00319835	0.00149185	2.14389
PPP1CC	24498	AP	2.1	null	null	4.21445e-34	0.110123	0.0513519	2.14447
RPL34	70298	AT	7	null	null	1.26888e-21	0.629216	0.293378	2.14473
MCUR1	75402	ES	3	2	4	6.26316e-31	0.0477861	0.022276	2.14519
DECR1	84403	AA	5.1	4.2	5.2	5.8305e-40	0.02666	0.0124227	2.14606
LCLAT1	53115	AT	8	null	null	2.37017e-43	0.30004	0.139801	2.14619
GYG1	67204	ES	7	6	8	1.2296e-35	0.111504	0.0519052	2.14822
AIG1	77971	AT	9	null	null	1.34879e-33	0.148632	0.0691133	2.15056
FAM92A1	84522	ES	13	12.1	14	3.94348e-25	0.0454581	0.0211206	2.15231
NAAA	69562	AT	8.2	null	null	1.14797e-47	0.0397169	0.0183974	2.15883
PDCD5	48879	RI	5.4	5.3	5.5	1.49687e-39	0.155485	0.0720219	2.15886
CITED2	77961	AP	3	null	null	1.71368e-12	0.0134122	0.00621202	2.15908
FABP5	84287	AP	2	null	null	2.00367e-10	0.0591299	0.0273665	2.16066
WBSCR22	79996	AT	15	null	null	3.98444e-31	0.0310718	0.014367	2.16272
RBBP4	1623	ES	5	4	6	1.10108e-05	0.0420005	0.0193858	2.16655
ETHE1	50198	AT	6.2	null	null	1.81066e-35	0.0768346	0.0354176	2.16939
UBE2F	58170	ES	6	5	7	4.23709e-09	0.00393012	0.00181073	2.17046
PDE4DIP	4415	AT	2	null	null	4.16177e-22	0.0160271	0.00738112	2.17136
TMEM243	80318	AT	4.2	null	null	2.60241e-38	0.0356409	0.016409	2.17203
SLC52A2	85567	AT	4.2	null	null	0.000541671	0.00299059	0.00137682	2.17209
ATP11C	90244	AT	30	null	null	3.51177e-09	0.0351318	0.0161605	2.17393
ISY1	66700	ES	9	8	10.1	1.60111e-30	0.189844	0.0873176	2.17418
IMMT	54404	AT	10.2	null	null	7.85651e-41	0.0245096	0.0112717	2.17445
MPV17	52964	AT	5	null	null	1.83811e-45	0.0395889	0.018203	2.17486
CISD2	70154	ES	3	1	4	2.25111e-46	0.158215	0.0727163	2.17578
EDEM1	63031	AT	3	null	null	2.51793e-07	0.00738824	0.00339442	2.17658
TPM1	30982	AT	13.2	null	null	1.60971e-57	0.15637	0.0718382	2.1767
ABCC9	20714	AT	42	null	null	4.65796e-05	0.00387365	0.00177811	2.17852
ABCD3	3810	AT	10	null	null	1.00158e-40	0.0985607	0.0452124	2.17995
TMEM59	3108	AP	4.1	null	null	2.79031e-32	0.0952887	0.0437013	2.18046
NUDT22	16585	AT	6	null	null	6.69246e-25	0.0790329	0.0362433	2.18062
LYRM1	34406	AT	9	null	null	1.32694e-37	0.0329675	0.0151129	2.18142
YIF1B	49606	AT	9.2	null	null	1.63113e-49	0.495419	0.226716	2.1852
MCCC1	67770	AP	1	null	null	9.9308e-42	0.258307	0.118187	2.18558
TGFB3	28530	AT	5.2	null	null	4.29674e-18	0.0126007	0.00576309	2.18645
NAE1	36851	RI	10.4	10.3	10.5	2.94546e-35	0.0721456	0.03297	2.18822
RPS9	51815	AT	6	null	null	3.66953e-27	0.00598118	0.00273262	2.18881
CHID1	13806	AT	18	null	null	3.0364e-55	0.725899	0.331536	2.1895
DNAJC2	81187	AT	3.2	null	null	8.84336e-53	0.200178	0.0913627	2.19103
EGFR	79739	AT	17	null	null	4.31603e-07	0.00173694	0.000792704	2.19116
CPSF4	80637	ES	4	3	5	5.24524e-55	0.179011	0.0816867	2.19144
TRAPPC3	1755	AD	1.2	1.1	2	4.323e-07	0.00829412	0.0037824	2.19282
PCNXL4	27765	AT	13	null	null	3.05601e-28	0.00475671	0.0021691	2.19294
DCAF4	28232	AT	13.2	null	null	5.26597e-38	0.114967	0.0524206	2.19317
NTRK3	32370	AT	20.2	null	null	4.89743e-30	0.0164774	0.00751245	2.19335
CHORDC1	18264	AT	6	null	null	1.74178e-20	0.0205689	0.00937768	2.19339
ACOT11	3145	AT	18	null	null	1.58496e-73	0.674467	0.307461	2.19367
METTL5	55889	AT	7	null	null	5.77993e-35	0.0579638	0.0264223	2.19374
MMADHC	55561	ES	7	6	8	8.64026e-34	0.0306687	0.0139631	2.19641
ATN1	20017	AP	1	null	null	3.47192e-24	0.00897176	0.00408369	2.19697
GTF2H1	14601	AP	9.1	null	null	5.51108e-37	0.4334	0.197122	2.19864
BCAP29	81357	AT	11	null	null	9.17022e-57	0.186838	0.084973	2.19879
ACOT9	88690	AP	1	null	null	1.78675e-21	0.0497405	0.0225661	2.20421
C9orf64	86706	AT	4	null	null	2.54957e-14	0.0396266	0.0179764	2.20437
ADAMTSL4	7486	AT	16.2	null	null	3.27834e-17	0.176825	0.0800725	2.20831
SDF4	39	AT	5	null	null	1.46156e-12	0.0146078	0.00661288	2.20899
NPL	9160	AT	6	null	null	1.45567e-13	0.0237089	0.0107116	2.21339
FLT3LG	50943	AT	10	null	null	2.99852e-50	0.288275	0.130177	2.21448
NMD3	67508	AT	17	null	null	2.54967e-44	0.0749092	0.0338176	2.21509
NKIRAS2	40978	ES	6	5.6	7	2.17324e-30	0.217563	0.0981987	2.21554
PHACTR1	75366	AT	13.3	null	null	3.48296e-28	0.122952	0.0554438	2.21761
NDUFB2	82022	AT	11.3	null	null	1.18448e-48	0.0256786	0.011576	2.21827
IFRD1	81449	AT	6.2	null	null	1.58131e-31	0.00245718	0.0011073	2.21908
SOD2	78300	AP	1	null	null	4.63315e-45	0.0501148	0.0225833	2.21911
TMEM44	68156	AT	6.2	null	null	2.30207e-40	0.230466	0.103789	2.22052
TUBB6	44668	AT	7	null	null	0.021924	0.00479082	0.00215751	2.22053
IK	73709	ES	3	2	4	2.64752e-29	0.155338	0.0699532	2.2206
UBR4	879	AT	78.6	null	null	3.93804e-42	0.0450518	0.0202803	2.22146
AP2A1	51066	ES	16	15	17	3.30375e-51	0.461289	0.207428	2.22385
RUVBL2	50864	AD	1.3:1.4:1.5:1.6	1.2	2	2.12337e-31	0.200809	0.0902086	2.22605
SLC37A3	81982	AT	19	null	null	1.28884e-39	0.0163696	0.00734936	2.22736
PPME1	17764	AP	7.1	null	null	1.36012e-16	0.0102553	0.00460258	2.22816
TPM2	86277	AA	11.1	9	11.2	7.22904e-48	0.399964	0.179415	2.22926
ZNF169	86925	AT	5	null	null	3.02085e-35	0.296697	0.133026	2.23038
RAB6A	17703	AP	2	null	null	3.22634e-11	0.00307835	0.00137983	2.23097
SMIM7	48193	ES	0.170209	2	7.1	1.75854e-05	0.000198353	8.88412e-05	2.23267
ATF7IP	20548	AT	14.2	null	null	1.17863e-34	0.0379393	0.016991	2.23291
CLTA	86332	ES	6.1	4	7.1	5.64909e-49	0.0358666	0.0160622	2.23298
ACTB	78668	ES	4	3	5	5.4288e-31	0.000727529	0.000325751	2.23339
OGDH	79543	AT	11.2	null	null	2.22127e-58	0.168459	0.0754004	2.23419
APOD	68181	ES	3	2	4	6.36711e-38	0.176312	0.0788966	2.23472
KIAA1430	71331	AT	4	null	null	2.68792e-41	0.0251273	0.0112412	2.23529
TNIP1	74130	AP	1	null	null	0.00103273	0.00713388	0.00318927	2.23684
SLC27A1	48311	AT	8.2	null	null	2.7569e-67	0.190352	0.0850558	2.23797
ZNF410	28328	ES	14	13	16	6.02992e-43	0.274456	0.122585	2.23889
SUMO3	60834	AT	4	null	null	4.52705e-41	0.146946	0.065633	2.2389
TP53	39036	AT	13	null	null	7.19113e-40	0.096416	0.0430592	2.23915
USP37	57485	AT	11	null	null	2.3086e-42	0.0928969	0.0414725	2.23996
C7orf10	79306	AT	7	null	null	3.45084e-38	0.0996887	0.0445039	2.24
ANAPC11	44203	AT	7.4	null	null	7.51428e-49	0.0216588	0.00966438	2.2411
NDRG2	26501	AD	4.6	4.5	5.2	8.28631e-71	0.122021	0.0544107	2.24259
MLH1	63930	AT	21	null	null	4.86203e-45	0.0986191	0.0439597	2.2434
NDUFS3	15782	AT	3.5	null	null	2.47639e-42	0.0654795	0.0291785	2.2441
CS	22418	ES	6	5.2	7	1.28146e-31	0.190117	0.0847052	2.24446
EMC4	29839	AT	5	null	null	8.46952e-35	0.0297087	0.0132361	2.24453
QARS	64822	AT	6	null	null	2.11286e-15	0.00526376	0.00234249	2.24708
TNKS	82594	AP	2	null	null	7.41809e-42	0.448136	0.199427	2.24711
TMEM14B	75314	AT	15	null	null	1.25486e-28	0.0151558	0.00673004	2.25196
GRAMD1A	49012	ES	19	18	20	6.4989e-27	0.18214	0.0808391	2.25312
SET	87777	AP	4	null	null	2.75434e-18	0.0115188	0.0051103	2.25404
CCNC	77076	AT	5.3	null	null	6.14341e-42	0.0607289	0.026918	2.25607
APBB1	14118	ES	13	12	14.2	3.87799e-30	0.357681	0.158461	2.25721
SVIL	11112	AT	34.2	null	null	7.05958e-33	0.119997	0.0531579	2.25738
CALM3	50563	AP	3.1	null	null	2.43727e-11	0.000930353	0.000412017	2.25804
DYNC1I2	55952	AA	7.1:7.2	4	7.3	1.72345e-43	0.151	0.0668283	2.25953
CRYZL1	60451	AT	3	null	null	2.78768e-41	0.164555	0.0728004	2.26036
POFUT1	58941	AT	5	null	null	7.71534e-53	0.0335233	0.014821	2.26187
UPP1	79633	AT	8	null	null	1.32808e-31	0.17728	0.0781854	2.26743
NPIPB5	35562	AT	4	null	null	2.4814e-13	0.0197059	0.00868927	2.26784
VSTM4	11499	AT	3	null	null	8.51069e-46	0.131047	0.0577455	2.26939
ZNF347	51692	AT	6	null	null	5.685e-20	0.0484193	0.0213116	2.27197
ITGB1	11188	ES	18	16	19	4.0222e-57	0.0372998	0.0164163	2.27212
EHMT1	88340	AT	31	null	null	3.22142e-36	0.0476995	0.0209618	2.27555
ATP5J	60260	AT	7	null	null	1.01206e-29	0.0867678	0.038106	2.27701
TPM3	7790	AT	14	null	null	7.54294e-48	0.138076	0.0606064	2.27823
HMGN1	60619	ES	6.2:7:8.2	5	9	4.19175e-11	0.00686941	0.00301373	2.27937
SSR1	75255	AT	8	null	null	3.85418e-41	0.0632186	0.0277288	2.27989
COX6C	84680	AT	9	null	null	4.09858e-26	0.0328873	0.0144052	2.28302
ENG	87672	RI	14.2	14.1	14.3	2.83311e-42	0.104282	0.0456721	2.28327
RGS3	87286	AP	22.1	null	null	6.63506e-21	0.20278	0.0886725	2.28685
RNF180	72195	AT	5.2	null	null	1.39126e-36	0.0423061	0.0184961	2.28729
CALM2	53491	ES	3	2	4	1.88938e-41	0.0107292	0.00468755	2.28886
NAA15	70629	AT	23	null	null	9.12247e-41	0.0880209	0.0384554	2.28891
ZNF430	48742	AT	5	null	null	2.2248e-35	0.158966	0.0694159	2.29005
THADA	53377	AT	32.2	null	null	3.76932e-31	0.00229929	0.00100386	2.29045
ATP5L	19000	AT	4	null	null	6.13706e-43	0.00948894	0.00414163	2.29111
NAA35	86742	AT	13	null	null	2.51452e-36	0.153782	0.0669996	2.29526
GALNT10	74213	AT	8.2	null	null	1.26051e-49	0.0499146	0.0217425	2.29572
MPDU1	38997	AT	4	null	null	5.61801e-30	0.0758409	0.0329785	2.29971
MARK4	50420	ES	16	15	17	6.23566e-37	0.354896	0.154279	2.30036
CNOT2	23366	AT	5	null	null	5.49059e-40	0.176744	0.0767232	2.30366
COMMD1	53712	ES	2	1	3	4.00148e-35	0.0638708	0.0277159	2.30448
ERGIC3	59176	ES	10	8	12	1.44865e-33	0.14435	0.0626292	2.30483
EBPL	25902	ES	5	4.2	6	3.71252e-05	0.00266729	0.00115622	2.3069
TMUB1	82346	AP	3	null	null	1.32325e-05	0.00648588	0.00281116	2.30719
AR	89349	AT	6	null	null	3.4916e-17	0.0233922	0.0101386	2.30724
PXMP2	25281	AP	2	null	null	1.43151e-07	0.0101896	0.00441631	2.30728
FAM193A	68579	ES	22	21	23	1.46239e-37	0.165006	0.0714511	2.30935
PKIG	59477	AT	8	null	null	2.31913e-26	0.00495929	0.00214592	2.31103
TBC1D7	75374	AT	12	null	null	2.83747e-58	0.139069	0.0601738	2.31112
TMSB15B	89786	AT	5	null	null	5.70693e-36	0.0478668	0.0207112	2.31116
CD276	31610	AT	10.2	null	null	9.16799e-59	0.0923167	0.0399369	2.31156
NDUFA3	51776	AT	4.4	null	null	7.97368e-48	0.727856	0.31475	2.31249
ABCE1	70753	ES	14	13	15	5.25196e-34	0.382346	0.165106	2.31576
MCF2L	26328	AT	3	null	null	9.02123e-38	0.105616	0.0455944	2.31642
ACYP2	53569	AT	11	null	null	9.51306e-41	0.0100259	0.0043279	2.31657
MOCS2	71995	AP	1	null	null	1.92852e-35	0.0352492	0.0152133	2.317
TRIM69	30364	AP	3.1	null	null	5.77361e-35	0.0419939	0.0180755	2.32324
IAH1	52630	AT	9	null	null	1.06357e-41	0.0834214	0.0358876	2.32452
NME1	42501	RI	6.3	6.2	6.4	2.77771e-34	0.007004	0.00301288	2.32469
DDX19B	37343	AT	8	null	null	1.55118e-32	0.136921	0.0588515	2.32656
B3GAT3	16372	AA	6.2	5	6.3	4.6782e-12	0.0475115	0.020418	2.32694
DISC1	10282	AT	12	null	null	4.05757e-37	0.0982172	0.042179	2.32858
B3GALNT2	10353	AT	8.2	null	null	1.39913e-54	0.28318	0.121534	2.33004
NUP43	78095	AT	7.2	null	null	4.07803e-35	0.227333	0.0975597	2.33019
SHFM1	80553	AT	8	null	null	3.82412e-28	0.0159184	0.00683133	2.3302
LAT2	80065	AT	14	null	null	1.27563e-42	0.0867602	0.0372013	2.33218
CKLF	36727	AT	5	null	null	5.10265e-45	0.0987304	0.0423283	2.33249
FBXO44	658	ES	6	5.1	7	9.20053e-31	0.0647151	0.0277403	2.33289
H2AFV	79571	AT	4.2	null	null	2.43392e-47	0.0312631	0.0133781	2.33688
ACTR10	27682	ES	3	2	4	4.5468e-32	0.346117	0.147718	2.34309
DONSON	60441	AT	11	null	null	4.82026e-43	0.204485	0.0872476	2.34373
FCHO2	72481	AT	11	null	null	1.0054e-34	0.10165	0.0433618	2.34422
RPF1	3604	AT	3.2	null	null	3.4292e-06	0.00196588	0.000837339	2.34777
SNRPD3	61417	AT	5	null	null	2.34789e-28	0.0119108	0.00507167	2.3485
CHCHD5	55023	RI	2.4	2.3	2.5	1.41179e-46	0.142152	0.0605026	2.34953
ATG13	15583	ES	14	12	15	5.54873e-57	0.64393	0.273512	2.35431
GUK1	10186	ES	0.00707407	9.2	12	5.02423e-22	0.0173127	0.0073515	2.35499
ANAPC15	17566	AT	10	null	null	7.72613e-43	0.158358	0.0672099	2.35617
OCIAD1	69234	ES	5	4	6	3.52958e-37	0.0641922	0.0272326	2.35718
SGK1	77774	AT	2.2	null	null	2.67191e-37	0.00395271	0.00167511	2.35967
ENSA	7495	AT	7	null	null	4.35682e-45	0.140508	0.0595249	2.3605
GSTZ1	28583	AP	4	null	null	2.64388e-10	0.0143409	0.00607253	2.36161
EXOSC10	647	ES	4	3	5	3.22358e-35	0.422758	0.178782	2.36465
INPP5K	38311	AT	6	null	null	3.61277e-32	0.0131727	0.00556266	2.36806
SEC31A	69735	AD	10.2	10.1	11	1.27849e-39	0.253836	0.107182	2.36826
HAT1	55961	AT	10.2	null	null	6.19035e-45	0.091764	0.0387009	2.37111
PSMG3	78589	AP	1	null	null	1.57571e-52	0.212697	0.0896708	2.37197
RQCD1	57497	ES	7	6	8	1.79136e-38	0.219825	0.0926468	2.37272
SLC35D1	3346	AT	12	null	null	1.21033e-63	0.260352	0.109715	2.37298
NEDD9	75339	AT	6.3	null	null	6.37309e-41	0.13944	0.0587562	2.37319
ALG10	21065	AT	4	null	null	2.97385e-36	0.351449	0.148038	2.37405
TUBA1C	21545	AT	6.2	null	null	0.000977913	0.00431435	0.00181545	2.37646
RCAN1	60488	AP	1	null	null	2.67969e-60	0.510601	0.214782	2.3773
THADA	53381	AT	16.3	null	null	1.095e-40	0.0231544	0.00973476	2.37852
GREB1	52703	AT	12	null	null	3.16432e-35	0.0679546	0.0285077	2.38373
ZNF318	76263	AT	13	null	null	6.85623e-32	0.0546266	0.0229124	2.38414
SLC39A14	83008	AT	12	null	null	1.69761e-34	0.0286979	0.0120146	2.38859
FLAD1	7864	AT	4.4	null	null	4.24626e-48	0.171066	0.0715983	2.38924
TTC8	28737	AT	5	null	null	2.2522e-07	0.00601788	0.0025176	2.39033
BUD31	80622	ES	4	3.2	6	1.09538e-52	0.14125	0.0590433	2.39231
CRELD2	62760	ES	6	5	7	4.95224e-40	0.102638	0.0428691	2.39423
PHLDB2	66062	AT	7.2	null	null	2.15694e-38	0.0943353	0.0393845	2.39524
MUM1	46455	ES	13.3	13.1	14	1.4933e-09	0.00263318	0.00109571	2.40317
FKBP3	27404	ES	3	2	4	1.33072e-34	0.248281	0.103246	2.40475
CASC4	30334	AT	7	null	null	1.74892e-40	0.00304776	0.00126609	2.40722
L3MBTL2	62412	ES	16	15	17	4.9253e-36	0.160378	0.0666172	2.40746
SP140L	57887	AT	8.2	null	null	2.79424e-62	0.233444	0.0969356	2.40824
TXNDC9	54706	ES	4	3	5.1	1.43588e-26	0.0238852	0.00991803	2.40826
PRMT1	51039	AP	1	null	null	6.56345e-37	0.0300325	0.0124704	2.4083
SNRPF	23809	AT	7	null	null	2.6684e-13	0.00296918	0.00123262	2.40884
TCP11L2	24138	AT	7.2	null	null	5.01248e-45	0.0300824	0.0124833	2.40982
TIPRL	8902	AT	5	null	null	4.69441e-36	0.18138	0.0752365	2.41079
IFT172	53017	AT	16.2	null	null	4.34236e-52	0.285241	0.118272	2.41174
SMIM12	1699	AT	7	null	null	1.26347e-43	0.0645202	0.0267133	2.41528
KIAA0895	79246	AT	4.2	null	null	2.85276e-62	0.218918	0.0904614	2.42001
PTS	18759	AP	2	null	null	2.58379e-24	0.0249005	0.0102781	2.42267
LAMA4	77294	AT	3	null	null	8.48665e-18	0.0109828	0.00453219	2.42329
ZNF569	49516	AT	6.2	null	null	6.44143e-36	0.0673398	0.0277408	2.42747
RUVBL2	50865	ES	1.4:1.5:1.6	1.2	2	5.5508e-06	0.170152	0.070085	2.42779
ELP4	14825	ES	0.424306	9	12	1.07602e-43	0.23461	0.0966318	2.42787
LAMTOR2	8168	AA	4.1	3	4.2	2.89063e-19	0.0151127	0.0062206	2.42946
GSTCD	70253	AT	7	null	null	2.89786e-42	0.0459979	0.0189189	2.43132
ATP10A	29728	AT	7	null	null	0.00229159	0.00345106	0.00141931	2.4315
FAM102B	3940	AT	12	null	null	1.41229e-36	0.135097	0.0555318	2.43278
TIE1	2158	AT	8	null	null	1.86231e-20	0.0194598	0.00799571	2.43378
SSB	55885	ES	6	5	7	4.68476e-35	0.176895	0.0726674	2.43431
CLN3	35719	ES	17	15	18	7.15636e-44	0.0705649	0.0289627	2.43641
XYLT2	42366	AT	12	null	null	3.79997e-48	0.0868944	0.0356451	2.43777
PAM16	33650	AP	5	null	null	5.66844e-28	0.0388918	0.0159451	2.43911
PKM	31506	AP	1	null	null	3.35526e-55	0.0259118	0.0106232	2.43917
MGST3	8799	AT	10	null	null	2.75306e-41	0.00705247	0.0028897	2.44055
MCF2L2	67795	AT	19.2	null	null	3.37482e-40	0.0460539	0.0188464	2.44365
SHFM1	80555	AT	7	null	null	4.72558e-39	0.0339776	0.0138927	2.44572
TNRC18	78663	AT	5.2	null	null	4.59532e-46	0.0342536	0.0140039	2.44601
CD33	51314	AT	6.3	null	null	5.06658e-44	0.220035	0.0899283	2.44678
TCTEX1D2	68236	ES	4	3	5	3.00781e-48	0.184386	0.0752768	2.44943
AP1B1	61605	ES	17	16	18	2.31553e-59	0.527176	0.215167	2.45008
UEVLD	14666	AT	8	null	null	2.06446e-49	0.194807	0.0792803	2.45719
PKN2	3698	AT	12.4	null	null	3.3376e-43	0.14554	0.0591893	2.45888
SLMAP	65393	AT	18.2	null	null	1.51931e-41	0.0486708	0.0197841	2.4601
PFKP	10620	AP	2	null	null	2.77779e-37	0.0578647	0.023506	2.4617
KXD1	48455	AP	2	null	null	3.36299e-37	0.0309052	0.0125326	2.46598
GNG2	27516	AP	1	null	null	0.00193849	0.00466965	0.00189356	2.46606
PPP4R2	65624	AT	4	null	null	2.11082e-40	0.067748	0.0274099	2.47166
SKA2	42732	ES	3:4.1:4.2	2	5	4.82173e-31	0.00349859	0.00141502	2.47246
EPHA3	65671	AT	7.2	null	null	1.97274e-20	0.0713193	0.0288167	2.47493
PKM	31519	ES	2.2:2.3:4	2.1	5.1	4.13765e-12	0.00160329	0.00064721	2.47724
CCDC53	24023	ES	5	2	6	1.29412e-36	0.0784889	0.0316017	2.48369
KLHDC4	37949	AT	3	null	null	7.40819e-39	0.107409	0.0431408	2.48973
NPC2	28400	AT	5	null	null	1.49535e-11	0.00171929	0.000690129	2.49127
PLEKHB2	55369	AT	11	null	null	7.25792e-36	0.0200689	0.0080515	2.49257
SPOP	42303	AP	4	null	null	2.11385e-43	0.218183	0.0874335	2.49541
SERPINH1	17867	AP	4.1	null	null	1.50339e-47	0.09446	0.0378236	2.49738
ATP5S	27468	AT	9	null	null	2.48381e-18	0.00682376	0.00273176	2.49794
NDUFB8	12829	AT	14	null	null	2.24225e-32	0.0354224	0.0141528	2.50285
OAS3	24604	AT	3.2	null	null	5.56087e-66	0.297621	0.118858	2.50401
NDEL1	39187	AT	13	null	null	4.60092e-44	0.0555369	0.0221614	2.50602
NFAM1	62503	AT	3	null	null	2.56719e-11	0.0226661	0.00902618	2.51115
TMED1	47590	AP	2	null	null	3.10641e-12	0.0139631	0.00555536	2.51344
WBSCR22	80013	AD	2.2:2.3	2.1	3	2.20039e-18	0.011872	0.00472189	2.51425
TCEB1	84201	AT	9	null	null	2.12288e-40	0.101057	0.0401751	2.51542
SPIDR	83775	ES	25	24	26	1.35456e-22	0.0207791	0.00824936	2.51887
WDR20	29339	AT	6	null	null	9.31937e-40	0.0399833	0.0158665	2.51998
MZT2B	55331	ES	3	2	4	7.29788e-60	0.0621659	0.0246575	2.52117
MRPS24	79351	AT	2.2	null	null	4.16802e-43	0.0161308	0.00639571	2.52213
PPP2R1A	51418	AT	2	null	null	1.16589e-44	0.00933835	0.00369742	2.52564
FXYD5	49067	AT	5	null	null	3.18169e-15	0.00268471	0.00106266	2.5264
MTERFD1	84620	ES	8	7	9	1.59529e-15	0.0143374	0.00565923	2.53346
NECAP2	825	ES	6	5	7	4.51534e-44	0.0564379	0.0222326	2.53852
UCK1	87957	ES	6	5	7	6.2802e-25	0.00643012	0.00252747	2.54409
LAMA5	60060	AT	13	null	null	2.7495e-42	0.169476	0.0665605	2.54619
CRB2	87509	AT	11.2	null	null	0.00538139	0.00675271	0.00264764	2.55046
EEF1D	85455	ES	5:7.2:8.1	1	8.2	3.15906e-34	0.25477	0.0998888	2.55054
FAM221A	78990	ES	3.1:3.2:3.3	2	4	1.23971e-69	0.704045	0.275918	2.55165
APP	60280	AP	3	null	null	8.88781e-10	0.00371788	0.00145665	2.55235
CERS5	21660	ES	17.2	16	18	2.02204e-48	0.282661	0.110741	2.55245
ARL6IP5	65577	ES	3	1	4.1	3.6876e-44	0.0502256	0.019676	2.55264
ZNF283	50245	AT	8	null	null	8.40083e-48	0.603935	0.236386	2.55487
HEATR1	10395	AT	3.2	null	null	2.31992e-42	0.0645459	0.0252455	2.55673
RUVBL2	50861	ES	3	2	4	9.41646e-45	0.267622	0.104576	2.55911
CCDC66	65340	AT	7.4	null	null	0.00025704	0.00562141	0.00218712	2.57023
ALDOA	36038	AP	6.1	null	null	8.96038e-76	0.134772	0.052397	2.57212
CPEB4	74587	AP	2	null	null	0.00791178	0.00277741	0.00107682	2.57926
ANO6	21298	AT	25	null	null	2.7679e-56	0.088516	0.0342708	2.58284
NFATC3	37178	AT	9.2	null	null	1.7237e-47	0.12894	0.0498944	2.58426
MORF4L2	89779	AA	5.2	3.2	5.3	3.32376e-15	0.00721906	0.00279185	2.58577
SLC44A2	47563	AA	23.1	22	23.2	1.08672e-71	0.312408	0.120633	2.58973
APOC1	50359	ES	6	5.1	7	3.90362e-43	0.00690824	0.00266738	2.58989
SSBP1	82051	AT	9	null	null	2.19882e-32	0.0228252	0.0087927	2.59592
BIN1	55202	ES	7	6	8	1.30608e-46	0.324652	0.12503	2.5966
S100PBP	1636	AT	7	null	null	4.51865e-54	0.467418	0.179996	2.59683
S1PR3	86791	AP	2.1	null	null	1.50698e-46	0.387378	0.149018	2.59953
CHID1	13814	ES	6.1:6.2:6.3	5.2	7	3.16682e-42	0.106912	0.041115	2.60033
HAUS1	45389	ES	3	2.1	4	3.99478e-42	0.517183	0.198576	2.60446
MMAB	24322	ES	5	4	6	3.37229e-45	0.420779	0.160603	2.62
FANCD2	63304	AT	10.2	null	null	3.6562e-47	0.179106	0.0683339	2.62104
ERGIC1	74560	AT	6.4	null	null	8.12304e-52	0.0236038	0.00900086	2.62239
SYNGR1	62297	AT	6	null	null	2.64243e-29	0.00798424	0.00303691	2.62907
MOB1A	54021	AT	5.2	null	null	1.54479e-57	0.0834318	0.031703	2.63167
TTLL5	28520	AT	5.2	null	null	2.28378e-51	0.0963431	0.0365494	2.63597
ABI2	57019	ES	13.1:13.2	12	14	2.28318e-51	0.415103	0.157355	2.63801
IFT20	39882	ES	5	4	6.1	1.28418e-60	0.14908	0.0564747	2.63976
ISCU	24229	AD	5.2:5.3:5.4:5.5:5.6	5.1	6	2.13366e-07	0.00119576	0.000452361	2.64339
DYNC2LI1	53400	AA	8.1	7	8.2	5.73632e-51	0.27386	0.103577	2.64401
SNRPA	50001	ES	3	2	4	1.09278e-42	0.0381428	0.0144258	2.64408
LRRC36	37015	AT	10.2	null	null	3.40259e-61	0.499071	0.188565	2.64668
SUMF1	62984	AT	14	null	null	9.42717e-60	0.147935	0.0558888	2.64696
SFXN5	53946	AT	10.2	null	null	1.31683e-45	0.0238819	0.00902232	2.64698
TARDBP	635	ES	3	2	4	7.34188e-45	0.182735	0.0688966	2.65231
FGFR2	13296	AT	26	null	null	1.75669e-47	0.264281	0.099521	2.65553
TBCB	49356	ES	3	2.3	4	1.48369e-46	0.0125541	0.00472361	2.65774
FLT3LG	50944	AT	7	null	null	5.87643e-07	0.00654776	0.00246137	2.66021
PLS3	89927	ES	5	3	6	9.21964e-60	0.358288	0.134624	2.6614
FIP1L1	69309	AT	13.2	null	null	1.11849e-06	0.00118635	0.000445494	2.66301
RPL39L	68070	AP	1	null	null	5.60912e-77	0.816582	0.306561	2.66369
SKA2	42731	ES	3	2	4.1	4.84903e-45	0.0825558	0.0309824	2.6646
SIVA1	29554	AT	7	null	null	3.33074e-49	0.0214134	0.00802747	2.66752
TPM1	30988	ES	9	8	10	1.11201e-42	0.128101	0.0479579	2.67112
MCAM	19134	AP	6.1	null	null	7.17886e-54	0.213435	0.0797275	2.67706
TMEM144	70982	AT	6.2	null	null	4.95013e-17	0.006816	0.00254421	2.67903
GINS4	83516	AT	3.2	null	null	2.21693e-63	0.476957	0.17798	2.67984
USP4	64851	AT	8	null	null	5.3374e-54	0.0897788	0.0334991	2.68003
TCF4	45611	AP	11	null	null	1.67302e-39	0.0414278	0.0154215	2.68637
PKM	31507	AP	3	null	null	3.18941e-50	0.006956	0.00258927	2.68647
TNFRSF1A	19829	AT	6	null	null	1.24288e-62	0.142966	0.0531867	2.68801
TWSG1	44599	AT	6.2	null	null	2.12125e-59	0.187612	0.0697472	2.68988
CENPK	72213	AT	6.2	null	null	2.19947e-51	0.332033	0.123353	2.69173
IKBKB	83590	AT	8	null	null	1.89299e-48	0.0459988	0.0170854	2.69229
INPP5B	1848	AT	7.3	null	null	4.17201e-52	0.12112	0.0449339	2.69552
TPM1	30983	AT	11.2	null	null	1.10235e-37	0.0379522	0.0140382	2.7035
MAGT1	89536	AT	4	null	null	4.33701e-55	0.130485	0.0482609	2.70374
MYL6	22375	AT	7	null	null	6.57629e-68	0.168684	0.0620936	2.7166
SLC16A1	4265	AT	5.2	null	null	9.24321e-53	0.164126	0.0604052	2.71708
SNRPD2	50514	ES	3	1.3	5.1	3.68605e-56	0.00961882	0.00353391	2.72187
MXRA7	43610	AP	3.1	null	null	3.40045e-50	0.235718	0.0863489	2.72983
IFITM2	13641	AP	1	null	null	1.65969e-50	0.231073	0.0845172	2.73404
HEATR2	78512	AT	15	null	null	9.63213e-37	0.0204776	0.00746309	2.74386
CCDC25	83175	AT	8.2	null	null	0.000271162	0.00190565	0.000693133	2.74932
CREB3L2	81912	AT	11.2	null	null	6.18716e-51	0.132189	0.0479481	2.75692
NUDT6	70522	AP	4	null	null	0.00983883	0.00406447	0.00146953	2.76583
FAM86B1	82677	AT	8.3	null	null	8.63586e-45	0.130048	0.0470073	2.76656
SLC39A3	46621	AT	4	null	null	3.04325e-34	0.0554727	0.019903	2.78715
MMAB	24323	ES	3	2	4	2.05667e-47	0.109772	0.0393601	2.78892
TAF12	1389	AD	1.2	1.1	2	3.30638e-58	0.0780339	0.0277197	2.8151
PSMD9	24911	ES	5.1	4	6.1	5.56613e-12	0.00294847	0.00104721	2.81555
CLU	83169	AP	2	null	null	7.66913e-71	0.0982259	0.0346708	2.8331
OSTC	70305	ES	4	3	5	5.25633e-56	0.196032	0.0688974	2.84527
CRYAB	18694	AP	1	null	null	3.61711e-32	0.0123496	0.00433004	2.85208
CERS5	21659	ES	17.1:17.2	16	18	7.35758e-66	0.380842	0.132836	2.86701
HUS1	79611	AT	10	null	null	4.08908e-05	0.00582824	0.00202833	2.87342
COX20	10474	ES	0.0854167	1	4	2.81574e-59	0.166444	0.0575893	2.89019
GNG2	27517	AP	5	null	null	0.00129265	0.00113906	0.000393991	2.89108
PCSK5	86632	AT	14.2	null	null	9.22799e-40	0.187636	0.0648558	2.89313
KREMEN1	61569	AT	10	null	null	9.2612e-48	0.114824	0.0395103	2.90618
CBWD1	85686	AT	7	null	null	1.91871e-18	0.0147148	0.00505365	2.91172
VEGFA	76318	AP	2	null	null	3.86247e-33	0.0883673	0.0303266	2.91385
C11orf74	15438	AT	11	null	null	1.43626e-23	0.0122127	0.00418755	2.91643
PHACTR1	75365	AT	5	null	null	1.44925e-13	0.00554165	0.00189528	2.92392
EEF1D	85461	ES	0.00355556	1	8.1	1.9806e-36	0.0649292	0.0221622	2.92972
DOCK8	85698	AT	18.2	null	null	1.75152e-48	0.16468	0.0561631	2.93218
CCDC176	28361	AT	18	null	null	1.27474e-05	0.01166	0.00393863	2.96042
PSMD5	87395	AT	11	null	null	1.14205e-32	0.0471428	0.0159034	2.96432
DOCK8	85699	AT	28	null	null	5.81999e-45	0.0328776	0.0110644	2.97149
ITGB1	11189	ES	17	16	19	4.84637e-17	0.00406753	0.00136867	2.97189
KRT222	40885	AT	4.4	null	null	1.12603e-08	0.00211624	0.000711588	2.97396
AP3S1	73040	ES	0.254861	5	8	1.8542e-56	0.135713	0.045579	2.97754
HHLA3	3400	AT	6	null	null	5.17786e-44	0.0225776	0.0075824	2.97764
ZNF20	47777	AT	6	null	null	2.61562e-57	0.354791	0.118224	3.001
NAA60	33520	AP	1	null	null	2.54647e-41	0.0863664	0.0286052	3.01926
OTUB1	16558	AT	10	null	null	2.13194e-30	0.00651929	0.00215021	3.03193
SELT	67289	AP	1	null	null	9.99773e-45	0.00961482	0.00316695	3.03599
MAST4	72280	AT	19.2	null	null	4.04942e-56	0.121162	0.0398034	3.04401
RAP1B	22935	AT	8.2	null	null	6.09018e-57	0.0631569	0.0207335	3.04613
RNF130	74993	AT	10	null	null	4.19626e-58	0.297917	0.0973399	3.06058
TAGLN	18893	AP	2.1	null	null	9.68092e-42	0.136209	0.0442395	3.0789
MAN1C1	1192	AP	4	null	null	1.27208e-59	0.542244	0.175725	3.08575
CASP8	56815	AT	12	null	null	1.22992e-17	0.0636508	0.0205506	3.09727
ABCB9	24999	AT	13.2	null	null	1.52946e-59	0.201756	0.0649464	3.10651
DENND2A	82008	AT	14.2	null	null	3.05436e-69	0.228584	0.0735481	3.10796
CREM	11227	AP	7	null	null	5.51854e-05	0.00309765	0.000996567	3.10832
VMA21	90365	AP	1	null	null	1.23694e-45	0.0900362	0.0288704	3.11864
ATG13	15582	ES	0.551389	12	15	2.82035e-58	0.452283	0.144627	3.12724
SEC11A	32315	ES	7	5	8	7.03039e-10	0.00188329	0.000599142	3.14332
FDFT1	82643	AP	6.1	null	null	6.54588e-25	0.0254024	0.00805021	3.15549
DCN	23655	AT	6	null	null	3.21509e-47	0.0832264	0.0263197	3.16213
ANKS3	33798	AT	7.3	null	null	7.42849e-11	0.00511671	0.00161202	3.1741
PIK3R2	48396	AT	16.2	null	null	7.17886e-54	0.339874	0.106328	3.19647
ARPC1B	80609	ES	8	7	9	1.11977e-53	0.170576	0.0533253	3.19877
CARD6	71874	AT	4	null	null	3.76707e-38	0.0965101	0.0300142	3.21549
NRP1	11195	AT	13	null	null	6.32276e-53	0.0342115	0.010594	3.22933
LSM14A	48955	ES	3	2	4	2.10163e-53	0.108449	0.0333863	3.24831
MLST8	33221	ES	9	8.2	10.1	3.14397e-45	0.0526791	0.0161858	3.25464
MSRB3	22871	AT	7.2	null	null	9.63558e-46	0.027732	0.00851502	3.25683
FEZ2	53195	AP	2	null	null	1.85925e-55	0.258883	0.0793768	3.26144
COMMD1	53710	AT	4	null	null	9.28934e-40	0.0159247	0.00488069	3.2628
RCAN1	60491	AP	7.1	null	null	5.68095e-60	0.306338	0.093603	3.27274
TAGLN	18897	AD	1.2:1.3	1.1	2.3	1.44922e-45	0.171758	0.0519837	3.30408
FN1	57360	AT	13.2	null	null	3.69203e-36	0.00933012	0.00281631	3.31289
MAPK8	11474	AT	10	null	null	1.13226e-23	0.00914824	0.00274034	3.33835
SLC9A1	1313	AT	5.2	null	null	5.84862e-71	0.143636	0.0428931	3.34868
IMPA2	44660	AT	8	null	null	1.34498e-63	0.36747	0.108462	3.388
SEC24D	70445	ES	27	26	28	1.80078e-57	0.212236	0.0623489	3.404
RASSF8	20838	AT	9	null	null	2.88671e-55	0.0836033	0.0244348	3.42149
TPPP3	37057	AP	2.1	null	null	1.07394e-55	0.0767132	0.022394	3.42561
FILIP1L	65811	AT	5	null	null	4.39162e-50	0.176325	0.0514206	3.42908
TTC7A	53484	AT	5	null	null	5.04651e-30	0.0219513	0.00630215	3.48315
LDHA	14636	ES	3	2.4	4	2.82779e-59	0.1782	0.0509386	3.49833
ANGPT2	82577	AT	8.2	null	null	5.81618e-58	0.132846	0.0378047	3.51401
IFI27L2	29089	AP	1	null	null	9.93027e-47	0.00903718	0.00257124	3.51471
FCER1G	8600	AT	6	null	null	1.92287e-51	0.0488155	0.0138794	3.51712
SAR1B	73418	ES	6	5.2	8	1.45865e-22	0.206551	0.0585871	3.52553
IFITM3	13648	AP	1	null	null	1.16689e-39	0.00850941	0.00239313	3.55576
TTC39A	2950	AT	15.5	null	null	8.05904e-63	0.605704	0.170084	3.5612
NEXN	3537	AT	6	null	null	5.44267e-44	0.114637	0.032076	3.57392
PYGL	27496	AT	21	null	null	8.27133e-06	0.00553576	0.00153605	3.60389
FKBP5	75918	AT	10.2	null	null	1.54454e-59	0.0671838	0.0186215	3.60787
PALLD	71124	AT	10	null	null	2.47672e-59	0.0322409	0.00889571	3.62433
PDPK1	33287	AT	4.2	null	null	1.20393e-14	0.00784282	0.00214549	3.65549
PTPRC	9321	AT	4	null	null	1.99221e-54	0.132046	0.0360923	3.65856
TBCD	44420	AT	22	null	null	9.82394e-50	0.0403729	0.0109592	3.68392
ALG1	33874	AP	1	null	null	4.61199e-57	0.122573	0.0329026	3.72532
TCF4	45602	AP	1	null	null	0.00129902	0.00119176	0.000316309	3.76772
QKI	78401	AP	2	null	null	0.00297828	0.00214282	0.000567811	3.77383
SARDH	88080	AT	8	null	null	2.76472e-62	0.198409	0.0521403	3.80529
LGALS8	10380	AT	10.2	null	null	1.27872e-49	0.161668	0.0423124	3.82083
MTHFD2L	69494	AP	3	null	null	2.31649e-40	0.185673	0.0477614	3.88751
IL1RAP	68106	AT	14	null	null	1.10823e-62	0.185289	0.0474399	3.90577
RGS3	87292	AP	2.1	null	null	0.00190481	0.0173344	0.00441288	3.92813
CAMKMT	53454	AT	6	null	null	7.08504e-05	0.00205882	0.000520601	3.95471
MSH2	53498	AT	17	null	null	7.89286e-57	0.0239798	0.00599614	3.9992
KIF4A	89372	AT	29	null	null	2.97217e-65	0.58519	0.144126	4.06028
SARDH	88079	AT	10	null	null	3.30103e-53	0.100804	0.0244034	4.13074
SNRPN	29699	AP	1	null	null	1.42773e-47	0.0184214	0.00444249	4.14664
CYB5D2	38519	AT	5	null	null	1.35317e-39	0.00652306	0.00156438	4.16975
CERS5	21661	ES	15	14	16	6.61118e-67	0.222243	0.0527695	4.21157
NHP2L1	62447	AP	1	null	null	1.04242e-35	0.00558518	0.00130472	4.28074
RBP1	67032	AT	3	null	null	3.56455e-84	0.125451	0.0291026	4.31064
IFITM3	13647	AP	2	null	null	3.32925e-64	0.0900972	0.020794	4.33285
CHCHD3	81837	AD	6.2	6.1	8	2.76907e-35	0.0205527	0.0047133	4.36057
DYNLT3	88790	AT	7	null	null	1.9436e-68	0.184592	0.0422442	4.36964
PDIA6	52668	AP	2	null	null	8.34419e-17	0.00489106	0.00111373	4.39159
TUBA1B	21536	ES	2	1	3	1.01216e-64	0.022648	0.00506695	4.46975
PTGR1	87218	AT	13	null	null	2.8573e-57	0.215142	0.0476455	4.51548
TXNDC15	73434	AP	2	null	null	3.88193e-46	0.107975	0.0234644	4.60164
LGALS3	27618	AT	6	null	null	5.60912e-77	0.233494	0.0486837	4.79615
FBLN1	62663	AT	16	null	null	5.88694e-59	0.0603049	0.0123361	4.88851
AGGF1	72563	AT	3.2	null	null	0.000798638	0.000373176	7.08155e-05	5.2697
RGS3	87284	AP	1	null	null	7.7592e-29	0.0401513	0.00733863	5.47123
LDHA	14608	AP	2.1	null	null	3.19349e-71	0.313219	0.0398987	7.85035
ZSCAN18	52402	AT	2	null	null	3.64892e-36	0.00727906	0.000901717	8.07245
